# Supplementary material for: N-[4-Chloro-2-methyl-6-(N-methyl­car­bam­oyl)phen­yl]-1-(3-chloro-2-pyrid­yl)-3-trifluoro­meth­yl-1H-pyrazole-5-carboxamide
Source: Acta Crystallogr Sect E Struct Rep Online. 2008 Nov 20;64(Pt 12):o2378. doi: 10.1107/S1600536808037604 (PMC2959817; doi:10.1107/S1600536808037604)
Supplement: Supplementary file 1 [file e-64-o2378-sup1.cif]

##############################################################################
###                                                                        ###
###        Electronic paper (Acta Crystallographica Section E)             ###
###                                                                        ###
##############################################################################
#                                                                            #
# This CIF contains the data in a paper accepted for publication in Acta     #
# Crystallographica Section E. It conforms to the requirements of Notes      #
# for Authors for Section E, and has been peer reviewed under the auspices   #
# of the IUCr Commission on Journals.                                        #
#                                                                            #
# Full details of the Crystallographic Information File format               #
# are given in the paper "The Crystallographic Information File (CIF):       #
# a New Standard Archive File for Crystallography" by S. R. Hall, F. H.      #
# Allen and I. D. Brown [Acta Cryst. (1991), A47, 655-685].                  #
#                                                                            #
# The current version of the core CIF dictionary is obtainable from          #
# ftp://ftp.iucr.org/pub/cif_core.dic. The current version number is 2.4.    #
#                                                                            #
# Software is freely available for graphical display of the structure(s) in  #
# this CIF.  For information consult the CIF home page http://www.iucr.org/  #
# cif/home.html                                                              #
#                                                                            #
# This file may be used for bona fide research purposes within the           #
# scientific community so long as proper attribution is given to the journal # 
# article from which it was obtained.                                        #
#                                                                            #
##############################################################################
                                             
data_I
_audit_creation_method     SHELXL97
_chemical_name_systematic
;
<i>N</i>-[4-Chloro-2-methyl-6-(N-methylcarbamoyl)phenyl]-1-(3-chloro-2-
pyridyl)-3-trifluoromethyl-1<i>H</i>-pyrazole-5-carboxamide
;
_chemical_name_common     ?
_chemical_formula_moiety     'C19 H14 Cl2 F3 N5 O2'
_chemical_formula_sum     'C19 H14 Cl2 F3 N5 O2'
_chemical_formula_iupac     'C19 H14 Cl2 F3 N5 O2'
_chemical_formula_weight     472.25
_chemical_melting_point     '492(1)'
_symmetry_cell_setting     Orthorhombic
_symmetry_space_group_name_H-M     'F d d 2'
loop_
    _symmetry_equiv_pos_as_xyz
    'x, y, z'
    '-x, -y, z'
    'x+1/4, -y+1/4, z+1/4'
    '-x+1/4, y+1/4, z+1/4'
    'x, y+1/2, z+1/2'
    '-x, -y+1/2, z+1/2'
    'x+1/4, -y+3/4, z+3/4'
    '-x+1/4, y+3/4, z+3/4'
    'x+1/2, y, z+1/2'
    '-x+1/2, -y, z+1/2'
    'x+3/4, -y+1/4, z+3/4'
    '-x+3/4, y+1/4, z+3/4'
    'x+1/2, y+1/2, z'
    '-x+1/2, -y+1/2, z'
    'x+3/4, -y+3/4, z+1/4'
    '-x+3/4, y+3/4, z+1/4'
_cell_length_a     26.4612(16)
_cell_length_b     32.8657(19)
_cell_length_c     9.4679(6)
_cell_angle_alpha     90.00
_cell_angle_beta     90.00
_cell_angle_gamma     90.00
_cell_volume     8233.9(9)
_cell_formula_units_Z     16
_cell_measurement_reflns_used     3952
_cell_measurement_theta_min     2.37
_cell_measurement_theta_max     23.87
_cell_measurement_temperature     296(2)
_exptl_crystal_description     block
_exptl_crystal_colour     colourless
_exptl_crystal_size_max     0.24
_exptl_crystal_size_mid     0.20
_exptl_crystal_size_min     0.18
_exptl_crystal_density_diffrn     1.524
_exptl_crystal_density_meas     ?
_exptl_crystal_density_method     'not measured'
_exptl_crystal_F_000     3840
_exptl_absorpt_coefficient_mu     0.369
_exptl_absorpt_correction_type     multi-scan
_exptl_absorpt_process_details     '(SADABS; Bruker, 1999)'
_exptl_absorpt_correction_T_min     0.917
_exptl_absorpt_correction_T_max     0.937
_exptl_special_details
;
;
_diffrn_ambient_temperature     296(2)
_diffrn_radiation_type     MoK\a
_diffrn_radiation_wavelength     0.71073
_diffrn_radiation_source     'fine-focus sealed tube'
_diffrn_radiation_monochromator     graphite
_diffrn_measurement_device_type     'Bruker SMART CCD'
_diffrn_measurement_method     \w
_diffrn_detector_area_resol_mean     ?
_diffrn_reflns_number     10439
_diffrn_reflns_av_R_equivalents     0.0211
_diffrn_reflns_av_sigmaI/netI     0.0237
_diffrn_reflns_theta_min     1.98
_diffrn_reflns_theta_max     25.03
_diffrn_reflns_theta_full     25.03
_diffrn_measured_fraction_theta_max     1.000
_diffrn_measured_fraction_theta_full     1.000
_diffrn_reflns_limit_h_min     -31
_diffrn_reflns_limit_h_max     24
_diffrn_reflns_limit_k_min     -34
_diffrn_reflns_limit_k_max     38
_diffrn_reflns_limit_l_min     -11
_diffrn_reflns_limit_l_max     11
_diffrn_standards_number     ?
_diffrn_standards_interval_count     ?
_diffrn_standards_interval_time     ?
_diffrn_standards_decay_%     ?
_refine_special_details
;
Refinement of <i>F</i>^2^ against ALL reflections. The weighted <i>R</i>-factor
<i>wR</i> and goodness of fit <i>S</i> are based on <i>F</i>^2^, conventional
<i>R</i>-factors <i>R</i> are based on <i>F</i>, with <i>F</i> set to zero for
negative <i>F</i>^2^. The threshold expression of <i>F</i>^2^ >
\s(<i>F</i>^2^) is used only for calculating <i>R</i>-factors(gt) <i>etc</i>.
and is not relevant to the choice of reflections for refinement.
<i>R</i>-factors based on <i>F</i>^2^ are statistically about twice as large
as those based on <i>F</i>, and <i>R</i>- factors based on ALL data will be
even larger.
;
_reflns_number_total     3565
_reflns_number_gt     3284
_reflns_threshold_expression     I>2\s(I)
_refine_ls_structure_factor_coef     Fsqd
_refine_ls_matrix_type     full
_refine_ls_R_factor_all     0.0383
_refine_ls_R_factor_gt     0.0340
_refine_ls_wR_factor_gt     0.0790
_refine_ls_wR_factor_ref     0.0822
_refine_ls_goodness_of_fit_ref     1.038
_refine_ls_restrained_S_all     1.185
_refine_ls_number_reflns     3565
_refine_ls_number_parameters     310
_refine_ls_number_restraints     49
_refine_ls_hydrogen_treatment     constr
_refine_ls_weighting_scheme     calc
_refine_ls_weighting_details
         'calc w=1/[\s^2^(Fo^2^)+(0.0387P)^2^+8.8659P] where P=(Fo^2^+2Fc^2^)/3'
_atom_sites_solution_hydrogens     geom
_atom_sites_solution_primary     direct
_atom_sites_solution_secondary     difmap
_refine_ls_shift/su_max     0.001
_refine_ls_shift/su_mean     0.000
_refine_diff_density_max     0.181
_refine_diff_density_min     -0.196
_refine_ls_extinction_method     none
_refine_ls_extinction_coef     ?
_refine_ls_abs_structure_details     'Flack (1983), 1621 Friedel pairs'
_refine_ls_abs_structure_Flack     -0.01(7)
loop_
    _atom_type_symbol
    _atom_type_description
    _atom_type_scat_dispersion_real
    _atom_type_scat_dispersion_imag
    _atom_type_scat_source
    'C' 'C' 0.0033 0.0016
                         'International Tables Vol C Tables 4.2.6.8 and 6.1.1.4'
    'H' 'H' 0.0000 0.0000
                         'International Tables Vol C Tables 4.2.6.8 and 6.1.1.4'
    'N' 'N' 0.0061 0.0033
                         'International Tables Vol C Tables 4.2.6.8 and 6.1.1.4'
    'O' 'O' 0.0106 0.0060
                         'International Tables Vol C Tables 4.2.6.8 and 6.1.1.4'
    'F' 'F' 0.0171 0.0103
                         'International Tables Vol C Tables 4.2.6.8 and 6.1.1.4'
    'Cl' 'Cl' 0.1484 0.1585
                         'International Tables Vol C Tables 4.2.6.8 and 6.1.1.4'
_computing_data_collection     'SMART (Bruker, 1999)'
_computing_cell_refinement     'SAINT (Bruker, 1999)'
_computing_data_reduction     'SAINT (Bruker, 1999)'
_computing_structure_solution     'SHELXS97 (Sheldrick, 2008)'
_computing_structure_refinement     'SHELXL97 (Sheldrick, 2008)'
_computing_molecular_graphics     'SHELXTL (Sheldrick, 2008)'
_computing_publication_material     'SHELXTL (Sheldrick, 2008)'
loop_
    _atom_site_type_symbol
    _atom_site_label
    _atom_site_fract_x
    _atom_site_fract_y
    _atom_site_fract_z
    _atom_site_U_iso_or_equiv
    _atom_site_adp_type
    _atom_site_calc_flag
    _atom_site_refinement_flags
    _atom_site_occupancy
    _atom_site_disorder_assembly
    _atom_site_disorder_group
    Cl Cl1 0.28309(3) 1.00598(3) 0.40561(10) 0.0647(3) Uani d . 1 . .
    Cl Cl2 0.46782(4) 0.85540(5) -0.17854(12) 0.1075(5) Uani d . 1 . .
    F F1 0.39895(14) 1.06805(12) 0.8595(6) 0.1059(17) Uani d PDU 0.800(8) A 1
    F F2 0.4312(2) 1.01859(14) 0.9614(4) 0.1148(18) Uani d PDU 0.800(8) A 1
    F F3 0.47071(12) 1.04708(16) 0.7981(5) 0.0958(15) Uani d PDU 0.800(8) A 1
    F F1' 0.4028(5) 1.0381(5) 0.9535(11) 0.074(4) Uani d PDU 0.200(8) A 2
    F F2' 0.4714(4) 1.0263(5) 0.8653(18) 0.087(5) Uani d PDU 0.200(8) A 2
    F F3' 0.4283(7) 1.0724(3) 0.7878(16) 0.106(6) Uani d PDU 0.200(8) A 2
    O O1 0.36097(7) 0.91496(6) 0.4022(2) 0.0453(5) Uani d . 1 A .
    O O2 0.52136(8) 0.96046(6) 0.3535(3) 0.0576(6) Uani d . 1 A .
    N N1 0.35642(9) 0.99358(8) 0.7518(3) 0.0445(6) Uani d . 1 . .
    N N2 0.34753(8) 0.97021(6) 0.6376(2) 0.0360(5) Uani d . 1 . .
    N N3 0.28654(9) 0.92344(8) 0.7109(3) 0.0479(6) Uani d . 1 . .
    N N4 0.42127(8) 0.95772(6) 0.3170(2) 0.0342(5) Uani d . 1 A .
    H H4 0.4359 0.9808 0.3291 0.041 Uiso calc R 1 . .
    N N5 0.56488(8) 0.90701(7) 0.2779(3) 0.0419(6) Uani d . 1 A .
    H H5 0.5672 0.8873 0.2186 0.050 Uiso calc R 1 . .
    C C1 0.26575(11) 0.96695(9) 0.5174(3) 0.0448(7) Uani d . 1 . .
    C C2 0.21856(11) 0.94974(11) 0.5056(4) 0.0566(9) Uani d . 1 . .
    H H2 0.1958 0.9587 0.4375 0.068 Uiso calc R 1 . .
    C C3 0.20605(12) 0.91908(11) 0.5966(4) 0.0602(10) Uani d . 1 . .
    H H3 0.1747 0.9064 0.5899 0.072 Uiso calc R 1 . .
    C C4 0.23980(14) 0.90720(10) 0.6975(4) 0.0592(9) Uani d . 1 . .
    H H4A 0.2302 0.8869 0.7604 0.071 Uiso calc R 1 . .
    C C5 0.29811(10) 0.95245(8) 0.6209(3) 0.0379(6) Uani d . 1 . .
    C C6 0.40279(10) 1.00776(9) 0.7321(3) 0.0434(7) Uani d . 1 A .
    C C7 0.42585(12) 1.03518(11) 0.8368(4) 0.0596(9) Uani d D 1 . .
    C C8 0.42392(10) 0.99401(9) 0.6056(3) 0.0429(7) Uani d . 1 . .
    H H8 0.4558 1.0000 0.5695 0.052 Uiso calc R 1 A .
    C C9 0.38752(10) 0.96987(8) 0.5464(3) 0.0346(6) Uani d . 1 A .
    C C10 0.38824(9) 0.94496(7) 0.4152(3) 0.0329(6) Uani d . 1 . .
    C C11 0.43316(10) 0.93476(7) 0.1941(3) 0.0323(6) Uani d . 1 . .
    C C12 0.48281(9) 0.92011(7) 0.1738(3) 0.0319(6) Uani d . 1 A .
    C C13 0.49293(10) 0.89622(9) 0.0565(3) 0.0415(6) Uani d . 1 . .
    H H13 0.5254 0.8864 0.0410 0.050 Uiso calc R 1 A .
    C C14 0.45484(12) 0.88718(10) -0.0367(3) 0.0534(8) Uani d . 1 A .
    C C15 0.40693(11) 0.90324(10) -0.0207(3) 0.0507(8) Uani d . 1 . .
    H H15 0.3822 0.8976 -0.0875 0.061 Uiso calc R 1 A .
    C C16 0.39557(10) 0.92751(9) 0.0935(3) 0.0401(6) Uani d . 1 A .
    C C17 0.34412(11) 0.94686(11) 0.1030(4) 0.0565(8) Uani d . 1 . .
    H H17A 0.3290 0.9476 0.0108 0.085 Uiso calc R 1 A .
    H H17B 0.3474 0.9741 0.1385 0.085 Uiso calc R 1 . .
    H H17C 0.3232 0.9313 0.1656 0.085 Uiso calc R 1 . .
    C C18 0.52432(10) 0.93058(8) 0.2762(3) 0.0334(6) Uani d . 1 . .
    C C19 0.60538(12) 0.91391(11) 0.3778(4) 0.0597(9) Uani d . 1 . .
    H H19A 0.6216 0.9394 0.3571 0.090 Uiso calc R 1 A .
    H H19B 0.6296 0.8923 0.3708 0.090 Uiso calc R 1 . .
    H H19C 0.5918 0.9147 0.4718 0.090 Uiso calc R 1 . .
loop_
    _atom_site_aniso_label
    _atom_site_aniso_U_11
    _atom_site_aniso_U_22
    _atom_site_aniso_U_33
    _atom_site_aniso_U_12
    _atom_site_aniso_U_13
    _atom_site_aniso_U_23
    Cl1 0.0572(5) 0.0631(5) 0.0737(6) 0.0044(4) -0.0053(4) 0.0203(5)
    Cl2 0.0781(7) 0.1621(12) 0.0821(8) 0.0360(7) -0.0273(6) -0.0839(8)
    F1 0.090(2) 0.090(2) 0.137(3) 0.0050(19) -0.020(2) -0.063(2)
    F2 0.168(4) 0.117(3) 0.059(2) -0.042(3) -0.040(2) -0.0052(18)
    F3 0.067(2) 0.132(3) 0.088(3) -0.0499(19) 0.0139(17) -0.043(2)
    F1' 0.067(6) 0.095(6) 0.060(6) -0.014(5) 0.009(4) -0.021(5)
    F2' 0.072(6) 0.094(6) 0.094(7) 0.004(5) -0.017(5) -0.018(5)
    F3' 0.121(8) 0.094(7) 0.103(7) -0.008(5) -0.014(5) -0.004(5)
    O1 0.0485(11) 0.0440(11) 0.0433(11) -0.0146(9) 0.0108(10) -0.0005(9)
    O2 0.0434(12) 0.0537(12) 0.0757(17) 0.0105(10) -0.0185(11) -0.0324(12)
    N1 0.0407(13) 0.0564(15) 0.0365(13) -0.0054(11) 0.0038(10) -0.0095(11)
    N2 0.0312(11) 0.0441(12) 0.0326(12) -0.0019(9) 0.0043(9) -0.0051(10)
    N3 0.0511(15) 0.0500(14) 0.0426(14) -0.0052(12) 0.0153(11) -0.0014(12)
    N4 0.0332(11) 0.0331(11) 0.0364(13) -0.0044(9) 0.0052(10) -0.0030(10)
    N5 0.0347(12) 0.0433(13) 0.0478(14) 0.0065(10) -0.0059(10) -0.0128(11)
    C1 0.0378(16) 0.0472(16) 0.0492(18) 0.0027(13) 0.0053(13) -0.0069(14)
    C2 0.0356(17) 0.067(2) 0.067(2) -0.0003(15) -0.0020(16) -0.0149(18)
    C3 0.0381(17) 0.068(2) 0.075(2) -0.0137(16) 0.0124(17) -0.022(2)
    C4 0.065(2) 0.0553(19) 0.058(2) -0.0176(17) 0.0271(17) -0.0078(16)
    C5 0.0335(14) 0.0422(15) 0.0380(16) -0.0023(11) 0.0100(12) -0.0074(12)
    C6 0.0380(16) 0.0545(17) 0.0376(16) -0.0054(13) -0.0001(12) -0.0042(13)
    C7 0.0503(19) 0.077(2) 0.052(2) -0.0108(18) 0.0062(16) -0.0155(18)
    C8 0.0326(14) 0.0557(17) 0.0405(16) -0.0058(13) 0.0051(12) -0.0010(13)
    C9 0.0337(14) 0.0392(14) 0.0307(13) 0.0022(11) 0.0021(11) 0.0020(11)
    C10 0.0288(13) 0.0351(13) 0.0347(14) 0.0006(11) 0.0028(11) 0.0050(11)
    C11 0.0330(13) 0.0329(13) 0.0310(14) -0.0043(11) 0.0016(11) 0.0042(10)
    C12 0.0314(13) 0.0310(12) 0.0333(14) -0.0044(10) 0.0008(11) 0.0008(11)
    C13 0.0357(14) 0.0499(16) 0.0391(15) 0.0027(12) 0.0002(12) -0.0068(13)
    C14 0.0502(18) 0.069(2) 0.0405(17) 0.0035(16) -0.0066(13) -0.0218(16)
    C15 0.0422(17) 0.071(2) 0.0392(17) -0.0054(15) -0.0108(13) -0.0092(16)
    C16 0.0319(14) 0.0501(16) 0.0383(16) -0.0040(12) 0.0012(11) 0.0034(13)
    C17 0.0365(15) 0.085(2) 0.0481(19) 0.0068(16) -0.0051(14) 0.0040(16)
    C18 0.0335(14) 0.0308(13) 0.0359(15) -0.0015(11) -0.0003(11) -0.0020(11)
    C19 0.0393(17) 0.073(2) 0.067(2) 0.0107(15) -0.0141(15) -0.0186(19)
_geom_special_details
;
All e.s.d.'s (except the e.s.d. in the dihedral angle between two l.s. planes)
are estimated using the full covariance matrix. The cell e.s.d.'s are taken
into account individually in the estimation of e.s.d.'s in distances, angles
and torsion angles; correlations between e.s.d.'s in cell parameters are only
used when they are defined by crystal symmetry. An approximate (isotropic)
treatment of cell e.s.d.'s is used for estimating e.s.d.'s involving l.s.
planes.
;
loop_
    _geom_bond_atom_site_label_1
    _geom_bond_atom_site_label_2
    _geom_bond_site_symmetry_2
    _geom_bond_distance
    _geom_bond_publ_flag
    Cl1 C1 . 1.725(3) ?
    Cl2 C14 . 1.736(3) ?
    F1 C7 . 1.311(4) ?
    F2 C7 . 1.307(4) ?
    F3 C7 . 1.303(4) ?
    F1' C7 . 1.266(8) ?
    F2' C7 . 1.269(8) ?
    F3' C7 . 1.310(8) ?
    O1 C10 . 1.228(3) ?
    O2 C18 . 1.227(3) ?
    N1 C6 . 1.326(4) ?
    N1 N2 . 1.347(3) ?
    N2 C9 . 1.366(3) ?
    N2 C5 . 1.441(3) ?
    N3 C5 . 1.315(4) ?
    N3 C4 . 1.353(4) ?
    N4 C10 . 1.343(3) ?
    N4 C11 . 1.423(3) ?
    N4 H4 . 0.8600 ?
    N5 C18 . 1.324(3) ?
    N5 C19 . 1.447(4) ?
    N5 H5 . 0.8600 ?
    C1 C2 . 1.375(4) ?
    C1 C5 . 1.386(4) ?
    C2 C3 . 1.367(5) ?
    C2 H2 . 0.9300 ?
    C3 C4 . 1.365(5) ?
    C3 H3 . 0.9300 ?
    C4 H4A . 0.9300 ?
    C6 C8 . 1.397(4) ?
    C6 C7 . 1.472(4) ?
    C8 C9 . 1.368(4) ?
    C8 H8 . 0.9300 ?
    C9 C10 . 1.488(4) ?
    C11 C16 . 1.397(4) ?
    C11 C12 . 1.412(4) ?
    C12 C13 . 1.387(4) ?
    C12 C18 . 1.505(3) ?
    C13 C14 . 1.372(4) ?
    C13 H13 . 0.9300 ?
    C14 C15 . 1.382(4) ?
    C15 C16 . 1.377(4) ?
    C15 H15 . 0.9300 ?
    C16 C17 . 1.505(4) ?
    C17 H17A . 0.9600 ?
    C17 H17B . 0.9600 ?
    C17 H17C . 0.9600 ?
    C19 H19A . 0.9600 ?
    C19 H19B . 0.9600 ?
    C19 H19C . 0.9600 ?
loop_
    _geom_angle_atom_site_label_1
    _geom_angle_atom_site_label_2
    _geom_angle_atom_site_label_3
    _geom_angle_site_symmetry_1
    _geom_angle_site_symmetry_3
    _geom_angle
    _geom_angle_publ_flag
    C6 N1 N2 . . 104.4(2) ?
    N1 N2 C9 . . 112.1(2) ?
    N1 N2 C5 . . 118.5(2) ?
    C9 N2 C5 . . 129.1(2) ?
    C5 N3 C4 . . 116.0(3) ?
    C10 N4 C11 . . 123.0(2) ?
    C10 N4 H4 . . 118.5 ?
    C11 N4 H4 . . 118.5 ?
    C18 N5 C19 . . 121.1(2) ?
    C18 N5 H5 . . 119.5 ?
    C19 N5 H5 . . 119.5 ?
    C2 C1 C5 . . 118.5(3) ?
    C2 C1 Cl1 . . 119.8(3) ?
    C5 C1 Cl1 . . 121.7(2) ?
    C3 C2 C1 . . 118.1(3) ?
    C3 C2 H2 . . 120.9 ?
    C1 C2 H2 . . 120.9 ?
    C4 C3 C2 . . 119.6(3) ?
    C4 C3 H3 . . 120.2 ?
    C2 C3 H3 . . 120.2 ?
    N3 C4 C3 . . 123.4(3) ?
    N3 C4 H4A . . 118.3 ?
    C3 C4 H4A . . 118.3 ?
    N3 C5 C1 . . 124.3(3) ?
    N3 C5 N2 . . 115.7(3) ?
    C1 C5 N2 . . 119.9(2) ?
    N1 C6 C8 . . 112.2(3) ?
    N1 C6 C7 . . 120.2(3) ?
    C8 C6 C7 . . 127.6(3) ?
    F1' C7 F2' . . 106.9(8) ?
    F1' C7 F3 . . 131.5(6) ?
    F2' C7 F3 . . 42.6(7) ?
    F1' C7 F2 . . 45.3(7) ?
    F2' C7 F2 . . 67.0(8) ?
    F3 C7 F2 . . 106.3(4) ?
    F1' C7 F3' . . 105.2(8) ?
    F2' C7 F3' . . 104.1(8) ?
    F3 C7 F3' . . 64.8(8) ?
    F2 C7 F3' . . 134.7(7) ?
    F1' C7 F1 . . 62.1(7) ?
    F2' C7 F1 . . 132.1(7) ?
    F3 C7 F1 . . 107.1(4) ?
    F2 C7 F1 . . 104.8(4) ?
    F3' C7 F1 . . 46.8(8) ?
    F1' C7 C6 . . 115.8(6) ?
    F2' C7 C6 . . 113.3(7) ?
    F3 C7 C6 . . 111.8(3) ?
    F2 C7 C6 . . 113.4(3) ?
    F3' C7 C6 . . 110.7(7) ?
    F1 C7 C6 . . 112.9(3) ?
    C9 C8 C6 . . 104.9(2) ?
    C9 C8 H8 . . 127.5 ?
    C6 C8 H8 . . 127.5 ?
    N2 C9 C8 . . 106.3(2) ?
    N2 C9 C10 . . 122.9(2) ?
    C8 C9 C10 . . 130.7(2) ?
    O1 C10 N4 . . 124.3(2) ?
    O1 C10 C9 . . 121.2(2) ?
    N4 C10 C9 . . 114.5(2) ?
    C16 C11 C12 . . 120.8(2) ?
    C16 C11 N4 . . 119.4(2) ?
    C12 C11 N4 . . 119.8(2) ?
    C13 C12 C11 . . 118.8(2) ?
    C13 C12 C18 . . 120.3(2) ?
    C11 C12 C18 . . 120.9(2) ?
    C14 C13 C12 . . 119.7(3) ?
    C14 C13 H13 . . 120.1 ?
    C12 C13 H13 . . 120.1 ?
    C13 C14 C15 . . 121.4(3) ?
    C13 C14 Cl2 . . 118.8(2) ?
    C15 C14 Cl2 . . 119.8(2) ?
    C16 C15 C14 . . 120.5(3) ?
    C16 C15 H15 . . 119.7 ?
    C14 C15 H15 . . 119.7 ?
    C15 C16 C11 . . 118.6(3) ?
    C15 C16 C17 . . 119.3(3) ?
    C11 C16 C17 . . 122.1(3) ?
    C16 C17 H17A . . 109.5 ?
    C16 C17 H17B . . 109.5 ?
    H17A C17 H17B . . 109.5 ?
    C16 C17 H17C . . 109.5 ?
    H17A C17 H17C . . 109.5 ?
    H17B C17 H17C . . 109.5 ?
    O2 C18 N5 . . 120.9(2) ?
    O2 C18 C12 . . 121.4(2) ?
    N5 C18 C12 . . 117.7(2) ?
    N5 C19 H19A . . 109.5 ?
    N5 C19 H19B . . 109.5 ?
    H19A C19 H19B . . 109.5 ?
    N5 C19 H19C . . 109.5 ?
    H19A C19 H19C . . 109.5 ?
    H19B C19 H19C . . 109.5 ?
loop_
    _geom_torsion_atom_site_label_1
    _geom_torsion_atom_site_label_2
    _geom_torsion_atom_site_label_3
    _geom_torsion_atom_site_label_4
    _geom_torsion_site_symmetry_1
    _geom_torsion_site_symmetry_2
    _geom_torsion_site_symmetry_3
    _geom_torsion_site_symmetry_4
    _geom_torsion
    _geom_torsion_publ_flag
    C6 N1 N2 C9 . . . . -0.5(3) ?
    C6 N1 N2 C5 . . . . -175.3(2) ?
    C5 C1 C2 C3 . . . . -0.1(4) ?
    Cl1 C1 C2 C3 . . . . -179.5(3) ?
    C1 C2 C3 C4 . . . . 1.5(5) ?
    C5 N3 C4 C3 . . . . 1.0(4) ?
    C2 C3 C4 N3 . . . . -2.0(5) ?
    C4 N3 C5 C1 . . . . 0.5(4) ?
    C4 N3 C5 N2 . . . . 178.7(2) ?
    C2 C1 C5 N3 . . . . -1.0(4) ?
    Cl1 C1 C5 N3 . . . . 178.5(2) ?
    C2 C1 C5 N2 . . . . -179.1(3) ?
    Cl1 C1 C5 N2 . . . . 0.4(4) ?
    N1 N2 C5 N3 . . . . -69.8(3) ?
    C9 N2 C5 N3 . . . . 116.4(3) ?
    N1 N2 C5 C1 . . . . 108.4(3) ?
    C9 N2 C5 C1 . . . . -65.4(4) ?
    N2 N1 C6 C8 . . . . 0.4(3) ?
    N2 N1 C6 C7 . . . . 179.6(3) ?
    N1 C6 C7 F1' . . . . 11.8(10) ?
    C8 C6 C7 F1' . . . . -169.1(10) ?
    N1 C6 C7 F2' . . . . 135.8(10) ?
    C8 C6 C7 F2' . . . . -45.1(11) ?
    N1 C6 C7 F3 . . . . -177.9(4) ?
    C8 C6 C7 F3 . . . . 1.1(6) ?
    N1 C6 C7 F2 . . . . 61.9(5) ?
    C8 C6 C7 F2 . . . . -119.0(5) ?
    N1 C6 C7 F3' . . . . -107.7(10) ?
    C8 C6 C7 F3' . . . . 71.4(11) ?
    N1 C6 C7 F1 . . . . -57.1(5) ?
    C8 C6 C7 F1 . . . . 122.0(4) ?
    N1 C6 C8 C9 . . . . -0.2(3) ?
    C7 C6 C8 C9 . . . . -179.3(3) ?
    N1 N2 C9 C8 . . . . 0.4(3) ?
    C5 N2 C9 C8 . . . . 174.5(3) ?
    N1 N2 C9 C10 . . . . 177.2(2) ?
    C5 N2 C9 C10 . . . . -8.7(4) ?
    C6 C8 C9 N2 . . . . -0.2(3) ?
    C6 C8 C9 C10 . . . . -176.6(3) ?
    C11 N4 C10 O1 . . . . -8.6(4) ?
    C11 N4 C10 C9 . . . . 170.3(2) ?
    N2 C9 C10 O1 . . . . -22.0(4) ?
    C8 C9 C10 O1 . . . . 154.0(3) ?
    N2 C9 C10 N4 . . . . 159.1(2) ?
    C8 C9 C10 N4 . . . . -24.9(4) ?
    C10 N4 C11 C16 . . . . 64.7(3) ?
    C10 N4 C11 C12 . . . . -116.2(3) ?
    C16 C11 C12 C13 . . . . -3.9(4) ?
    N4 C11 C12 C13 . . . . 177.1(2) ?
    C16 C11 C12 C18 . . . . 175.2(2) ?
    N4 C11 C12 C18 . . . . -3.8(3) ?
    C11 C12 C13 C14 . . . . -0.3(4) ?
    C18 C12 C13 C14 . . . . -179.4(3) ?
    C12 C13 C14 C15 . . . . 3.7(5) ?
    C12 C13 C14 Cl2 . . . . -177.2(2) ?
    C13 C14 C15 C16 . . . . -2.8(5) ?
    Cl2 C14 C15 C16 . . . . 178.0(3) ?
    C14 C15 C16 C11 . . . . -1.4(4) ?
    C14 C15 C16 C17 . . . . 175.9(3) ?
    C12 C11 C16 C15 . . . . 4.7(4) ?
    N4 C11 C16 C15 . . . . -176.2(2) ?
    C12 C11 C16 C17 . . . . -172.5(3) ?
    N4 C11 C16 C17 . . . . 6.6(4) ?
    C19 N5 C18 O2 . . . . 4.6(4) ?
    C19 N5 C18 C12 . . . . -177.1(3) ?
    C13 C12 C18 O2 . . . . 157.4(3) ?
    C11 C12 C18 O2 . . . . -21.8(4) ?
    C13 C12 C18 N5 . . . . -21.0(4) ?
    C11 C12 C18 N5 . . . . 159.9(2) ?
loop_
    _geom_hbond_atom_site_label_D
    _geom_hbond_atom_site_label_H
    _geom_hbond_atom_site_label_A
    _geom_hbond_site_symmetry_A
    _geom_hbond_distance_DH
    _geom_hbond_distance_HA
    _geom_hbond_distance_DA
    _geom_hbond_angle_DHA
    N4 H4 O2 . 0.86 2.37 2.673(3) 101
    N4 H4 O2 2_675 0.86 2.25 3.107(3) 176
    N5 H5 O1 7_564 0.86 2.16 2.915(3) 146
    C8 H8 O2 2_675 0.93 2.50 3.168(4) 129
data_global
_journal_date_recd_electronic     2008-08-08
_journal_date_accepted     2008-11-16
_journal_name_full     'Acta Crystallographica, Section E'
_journal_year     2008
_journal_volume     64
_journal_issue     12
_journal_page_first     o2378
_journal_page_last     o2378
_journal_paper_category     QO
_journal_coeditor_code     HB2777
_publ_contact_author_name     'Li Bin'
_publ_contact_author_address
;
Agrochemicals Division
Shenyang Research Institute of Chemical Industry
Shenyang 110021
China
;
_publ_contact_author_email     libin1@sinochem.com
_publ_contact_author_fax     '86 024 62353390'
_publ_contact_author_phone     '86 024 62353339'
_publ_section_title
;\
<i>N</i>-[4-Chloro-2-methyl-6-(N-methylcarbamoyl)phenyl]-1-(3-chloro-2-pyridyl)\
-3-trifluoromethyl-1<i>H</i>-pyrazole-5-carboxamide
;
loop_
    _publ_author_name
    _publ_author_address
    'Yang, Huibin '
;
Agrochemicals Division
Shenyang Research Institute of Chemical Industry
Shenyang 110021
People's Republic of China
;
    'Yu, Haibo'
;
Agrochemicals Division
Shenyang Research Institute of Chemical Industry
Shenyang 110021
People's Republic of China
;
    'Li, Bin'
;
Agrochemicals Division
Shenyang Research Institute of Chemical Industry
Shenyang 110021
People's Republic of China
;
