# Supplementary material for: N-[4-Chloro-2-methyl-6-(N-methyl­car­bam­oyl)phen­yl]-1-(3-chloro-2-pyrid­yl)-3-trifluoro­meth­yl-1H-pyrazole-5-carboxamide
Source: Acta Crystallogr Sect E Struct Rep Online. 2008 Nov 20;64(Pt 12):o2378. doi: 10.1107/S1600536808037604 (PMC2959817; doi:10.1107/S1600536808037604)
Supplement: Supplementary file 2 [file e-64-o2378-Isup2.hkl]

# 
# h,k,l, Fc-squared, Fo-squared, sigma(Fo-squared) and status flag 
# 
data_I
_shelx_title ' 080123A in Fdd2' 
_shelx_refln_list_code          4 
_shelx_F_calc_maximum      648.85 
_exptl_crystal_F_000      3840.00 
_reflns_d_resolution_high  0.8401 
 
loop_ 
 _symmetry_equiv_pos_as_xyz 
 'x, y, z' 
 '-x, -y, z' 
 'x+1/4, -y+1/4, z+1/4' 
 '-x+1/4, y+1/4, z+1/4' 
 'x, y+1/2, z+1/2' 
 '-x, -y+1/2, z+1/2' 
 'x+1/4, -y+3/4, z+3/4' 
 '-x+1/4, y+3/4, z+3/4' 
 'x+1/2, y, z+1/2' 
 '-x+1/2, -y, z+1/2' 
 'x+3/4, -y+1/4, z+3/4' 
 '-x+3/4, y+1/4, z+3/4' 
 'x+1/2, y+1/2, z' 
 '-x+1/2, -y+1/2, z' 
 'x+3/4, -y+3/4, z+1/4' 
 '-x+3/4, y+3/4, z+1/4' 
 
_cell_length_a    26.4612 
_cell_length_b    32.8657 
_cell_length_c     9.4679 
_cell_angle_alpha  90.000 
_cell_angle_beta   90.000 
_cell_angle_gamma  90.000 
 
_shelx_F_squared_multiplier     1.000 
 
loop_ 
 _refln_index_h 
 _refln_index_k 
 _refln_index_l 
 _refln_F_squared_calc 
 _refln_F_squared_meas 
 _refln_F_squared_sigma 
 _refln_observed_status 
   5   5 -11       75.73        4.84     96.31 o 
   6   0 -10     2383.18     2484.33    231.71 o 
  10   0 -10      386.95      334.47    128.55 o 
  14   0 -10      871.76     1227.46    186.58 o 
   4   2 -10     1516.39     1864.56    196.25 o 
   6   2 -10      740.60      546.36     95.15 o 
   8   2 -10      487.23      489.12     93.73 o 
  10   2 -10      370.52      298.00     87.77 o 
  12   2 -10      164.24      267.33     84.42 o 
  14   2 -10      163.90      198.35     78.44 o 
   4   4 -10     1033.58     1087.62    165.22 o 
   6   4 -10      832.39      876.06    150.31 o 
   8   4 -10      531.67      636.64     98.46 o 
  10   4 -10      739.91      750.06    106.25 o 
  12   4 -10      192.21      176.56    166.02 o 
  14   4 -10      526.86      509.02    113.44 o 
   4   6 -10     3038.22     3906.42    264.75 o 
   6   6 -10      232.46      124.52     89.46 o 
   8   6 -10      242.35      285.42     85.65 o 
  10   6 -10      911.22     1015.83    119.59 o 
  12   6 -10      305.58      372.94    137.62 o 
   4   8 -10     1077.97     1163.38    168.44 o 
   6   8 -10       53.06       74.55     78.98 o 
   8   8 -10      452.24      384.84    122.10 o 
  10   8 -10      177.65      177.51     77.10 o 
  12   8 -10      454.61      461.24     98.16 o 
   4  10 -10       62.35      140.23     91.07 o 
   6  10 -10     2298.61     2612.47    229.69 o 
   8  10 -10      265.96      326.81    116.46 o 
  10  10 -10      415.76      460.20    128.55 o 
  12  10 -10      166.27      224.86     86.12 o 
   4  12 -10      309.31      266.37    101.55 o 
   6  12 -10      654.75      514.60    124.52 o 
   8  12 -10      190.27      262.34    105.98 o 
  10  12 -10      371.72      197.05    101.95 o 
   8  14 -10       35.01      137.41     89.86 o 
   3   1  -9     6136.63     6439.91    320.77 o 
   5   1  -9     3418.21     3347.06    169.96 o 
   7   1  -9      490.42      573.82     89.41 o 
   9   1  -9       83.43       74.27     55.10 o 
  11   1  -9       22.41        2.96     56.38 o 
  13   1  -9     1642.45     1478.50    128.60 o 
  15   1  -9      620.81      692.05    101.38 o 
  17   1  -9      324.10      297.54    114.24 o 
   3   3  -9     1748.40     1623.58    177.31 o 
   5   3  -9      110.29       99.78    102.36 o 
   7   3  -9     3866.70     4179.51    185.36 o 
   9   3  -9     1873.74     1706.01    134.59 o 
  11   3  -9     1695.55     1383.43    133.79 o 
  13   3  -9      353.05      395.66     85.37 o 
  15   3  -9      579.44      540.02     95.60 o 
  17   3  -9      100.57       41.50     87.04 o 
   3   5  -9    11378.53    11267.12    413.85 o 
   5   5  -9     1101.18      963.91    141.44 o 
   7   5  -9     2009.31     2289.95    147.77 o 
   9   5  -9      840.67     1039.78    109.17 o 
  11   5  -9      181.99      126.55     68.27 o 
  13   5  -9     2096.67     2236.26    268.98 o 
  15   5  -9      619.83      597.51     97.39 o 
  17   5  -9      510.50      538.86     96.42 o 
   1   7  -9     1183.26     1333.03    154.34 o 
   3   7  -9       92.84      159.58     88.25 o 
   5   7  -9     1202.41      939.73    148.70 o 
   7   7  -9      992.86     1058.39    157.76 o 
   9   7  -9     1139.67      987.18    109.85 o 
  11   7  -9     1195.27     1175.50    120.30 o 
  13   7  -9      351.52      561.89     96.00 o 
  15   7  -9      319.26      264.60     77.23 o 
  17   7  -9      379.21      369.79     91.15 o 
   1   9  -9      809.30      820.05    130.97 o 
   3   9  -9      457.12      743.49    126.53 o 
   5   9  -9     1032.17      984.46    142.25 o 
   7   9  -9      440.01      539.58    118.88 o 
   9   9  -9      207.02      277.53     74.19 o 
  11   9  -9      870.88      825.85    106.12 o 
  13   9  -9      516.90      590.38    114.85 o 
  15   9  -9      485.35      572.44     98.18 o 
  17   9  -9      115.26      182.42     76.55 o 
   1  11  -9     2459.79     2528.65    197.86 o 
   3  11  -9     1921.69     2229.25    189.40 o 
   5  11  -9      677.89      781.77    134.19 o 
   7  11  -9      220.25       71.33     81.00 o 
   9  11  -9      339.38      262.15     79.99 o 
  11  11  -9      108.36       96.71     66.15 o 
  13  11  -9      809.58      877.00    108.54 o 
  15  11  -9      366.85      344.79     89.45 o 
   3  13  -9      206.44       86.64     80.19 o 
   5  13  -9      362.99      382.42    105.18 o 
   7  13  -9     1067.95     1188.77    157.56 o 
   9  13  -9     2337.96     2785.75    220.83 o 
  11  13  -9      781.53     1170.99    122.44 o 
  13  13  -9      466.07      695.51    125.32 o 
  15  13  -9     1089.59     1172.64    125.92 o 
   7  15  -9     1102.12     1001.79    146.28 o 
   9  15  -9     1442.77     1633.65    175.70 o 
  11  15  -9      494.73      650.80    132.98 o 
  13  15  -9      173.22       74.02     65.44 o 
  11  17  -9     2989.72     3300.35    242.59 o 
  13  17  -9      161.12      100.07     67.75 o 
  11  19  -9      575.26      669.34    152.73 o 
   4   0  -8     8367.32     8407.63    341.32 o 
   8   0  -8     9590.35    10161.77    387.66 o 
  12   0  -8     2343.81     2173.64    196.25 o 
  16   0  -8     1749.56     1691.68    183.76 o 
  20   0  -8     5898.55     5575.94    327.62 o 
   2   2  -8     6207.97     6136.07    285.71 o 
   4   2  -8     8559.09     8837.47    248.15 o 
   6   2  -8     5092.62     5135.97    191.05 o 
   8   2  -8      446.19      543.28     80.83 o 
  10   2  -8      600.79      503.62     80.28 o 
  12   2  -8     2411.77     2528.69    148.73 o 
  14   2  -8      387.12      462.69    110.41 o 
  16   2  -8      913.66     1054.54    176.91 o 
  18   2  -8     1488.78     1231.92    118.36 o 
  20   2  -8     1048.39     1412.57    132.14 o 
  22   2  -8       97.38      260.64     78.87 o 
   2   4  -8      717.32      640.32    114.04 o 
   4   4  -8     4225.57     4516.14    180.09 o 
   6   4  -8     1938.81     1719.96    122.30 o 
   8   4  -8     1063.71     1417.32    113.11 o 
  10   4  -8     1204.10     1006.34    110.21 o 
  12   4  -8     5536.52     4871.50    197.50 o 
  14   4  -8       29.94       47.54     56.43 o 
  16   4  -8     3066.84     3209.49    171.84 o 
  18   4  -8     2053.93     1986.96    186.78 o 
  20   4  -8      650.33      662.78    103.42 o 
   2   6  -8    20550.83    20838.53    542.80 o 
   4   6  -8     3879.47     3480.07    220.43 o 
   6   6  -8      814.95      680.07    122.50 o 
   8   6  -8     6007.83     6326.72    214.81 o 
  10   6  -8     2998.43     3008.27    154.72 o 
  12   6  -8       22.42       33.50     54.85 o 
  14   6  -8     3154.47     3310.77    170.81 o 
  16   6  -8     1272.39     1094.61    123.31 o 
  18   6  -8     2907.77     3211.19    249.44 o 
  20   6  -8      582.64      527.00     97.96 o 
   0   8  -8      215.37      263.54     91.07 o 
   2   8  -8     2477.17     2388.02    183.76 o 
   4   8  -8     4113.43     4473.40    240.98 o 
   6   8  -8      590.90      485.61     77.05 o 
   8   8  -8      127.90      170.14     62.60 o 
  10   8  -8     1250.31     1191.08    108.41 o 
  12   8  -8     1957.64     2226.54    233.32 o 
  14   8  -8      471.84      542.39     69.95 o 
  16   8  -8     1181.49     1210.45     94.50 o 
  18   8  -8      132.62      109.47     69.71 o 
  20   8  -8      124.83      184.50    102.36 o 
   2  10  -8     3493.63     3596.94    213.98 o 
   4  10  -8     3107.97     3061.79    204.31 o 
   6  10  -8     3680.06     3616.28    221.64 o 
   8  10  -8       52.56       27.04     51.18 o 
  10  10  -8      572.53      546.81     87.40 o 
  12  10  -8     2037.35     1869.58    109.30 o 
  14  10  -8     3154.11     3114.98    184.65 o 
  16  10  -8      380.73      323.85     63.81 o 
  18  10  -8     1329.64     1303.42    159.23 o 
  20  10  -8     1008.15      821.06    108.71 o 
   0  12  -8     1637.76     1602.62    149.10 o 
   2  12  -8     3754.83     3060.58    199.47 o 
   4  12  -8     5373.95     5094.38    255.89 o 
   6  12  -8     1851.60     1821.84    167.23 o 
   8  12  -8      257.67      150.15     95.50 o 
  10  12  -8     1441.09     1572.76    125.55 o 
  12  12  -8       58.32       84.46     49.38 o 
  14  12  -8     1760.75     1670.07    107.00 o 
  16  12  -8      282.68      198.01     57.55 o 
  18  12  -8       40.72       35.24     48.59 o 
   2  14  -8      105.08       90.27     70.92 o 
   4  14  -8      545.97      727.37    116.46 o 
   6  14  -8     1395.26     1443.05    150.71 o 
   8  14  -8     1013.25     1166.20    144.26 o 
  10  14  -8      971.23      909.39    126.77 o 
  12  14  -8     3068.19     2807.30    129.04 o 
  14  14  -8      837.85      847.31     86.62 o 
  16  14  -8      371.02      293.85     69.70 o 
  18  14  -8      720.51      700.28     84.27 o 
   6  16  -8     1833.93     2354.17    181.74 o 
   8  16  -8      278.49      223.36     69.12 o 
  10  16  -8     1068.73     1107.66    108.90 o 
  12  16  -8     1320.57     1529.29    104.57 o 
  14  16  -8       14.52       30.63     47.42 o 
  16  16  -8     2069.02     2377.04    130.35 o 
  18  16  -8      318.79      337.93     72.58 o 
   8  18  -8      868.21      704.40    139.83 o 
  10  18  -8     3675.31     3857.58    181.76 o 
  12  18  -8      194.46      164.68    121.29 o 
  14  18  -8      108.14      206.08     62.55 o 
  16  18  -8      180.51      300.35     85.80 o 
   6  20  -8     2635.70     2806.71    242.59 o 
   8  20  -8      326.31      141.44     99.53 o 
  10  20  -8     3686.64     4124.02    281.68 o 
  12  20  -8      882.07      948.95    107.99 o 
  14  20  -8      421.63      612.55    151.92 o 
   6  22  -8      207.78      220.43    115.25 o 
   8  22  -8     1240.34     1127.12    172.88 o 
  10  22  -8      668.13      724.95    154.74 o 
  12  22  -8      399.72      244.20    121.29 o 
   6  24  -8       12.82      106.38     97.52 o 
   8  24  -8       68.87      205.11    110.82 o 
  10  24  -8      556.84      614.53    151.11 o 
   6  26  -8       75.84      204.31    120.09 o 
   1   1  -7     2880.36     3074.07    133.95 o 
   3   1  -7     3371.10     3291.90    173.68 o 
   5   1  -7      887.40     1057.20     92.42 o 
   7   1  -7     8012.89     8229.95    298.80 o 
   9   1  -7    10411.23    10227.26    259.72 o 
  11   1  -7     2151.06     2274.40    130.59 o 
  13   1  -7     1800.74     1739.95    120.38 o 
  15   1  -7     5054.39     4687.62    187.29 o 
  17   1  -7     1499.30     1625.64    125.92 o 
  19   1  -7     1907.91     1818.63    154.14 o 
  21   1  -7     2546.84     2554.91    222.04 o 
  23   1  -7     1697.22     1537.43    137.88 o 
   1   3  -7     1911.97     1828.69    150.31 o 
   3   3  -7      677.05      581.78     75.91 o 
   5   3  -7      896.16      746.92     81.61 o 
   7   3  -7     4304.17     4427.96    168.45 o 
   9   3  -7     4201.45     4216.34    229.90 o 
  11   3  -7     1950.22     2131.03    247.22 o 
  13   3  -7      650.18      849.79     94.31 o 
  15   3  -7     2812.65     2378.68    143.88 o 
  17   3  -7     5953.04     5676.29    215.08 o 
  19   3  -7     3235.06     3451.54    174.67 o 
  21   3  -7      740.25      956.45    109.13 o 
  23   3  -7     1413.03     1009.92    115.39 o 
   1   5  -7      400.67      321.57     86.64 o 
   3   5  -7     6102.89     5848.58    186.12 o 
   5   5  -7    16193.09    16106.08    543.01 o 
   7   5  -7     6234.56     7218.11    211.67 o 
   9   5  -7     3374.60     3588.19    155.92 o 
  11   5  -7     2161.11     2412.15    133.46 o 
  13   5  -7      105.25      118.03     46.26 o 
  15   5  -7      671.31      905.50     76.62 o 
  17   5  -7     2514.72     2483.21    124.73 o 
  19   5  -7      312.97      425.21    105.98 o 
  21   5  -7     1674.10     1806.21    138.97 o 
  23   5  -7      488.21      349.53     83.25 o 
   1   7  -7     2489.11     2565.30    121.24 o 
   3   7  -7     1963.94     1999.55    154.74 o 
   5   7  -7    15336.21    15624.54    340.11 o 
   7   7  -7    12146.03    12167.49    281.58 o 
   9   7  -7     2356.66     2055.49    125.80 o 
  11   7  -7     7957.59     7826.82    186.77 o 
  13   7  -7     1245.47     1006.68     89.18 o 
  15   7  -7     1686.47     1812.03    100.24 o 
  17   7  -7     1556.12     1444.02     95.74 o 
  19   7  -7     2906.69     2727.64    160.90 o 
  21   7  -7     1479.98     1570.03    403.17 o 
  23   7  -7      558.29      587.23    102.76 o 
   1   9  -7     2525.20     2867.92    123.65 o 
   3   9  -7     2742.12     2532.28    169.65 o 
   5   9  -7      842.17      741.95     92.28 o 
   7   9  -7    11619.42    11846.76    276.65 o 
   9   9  -7     1629.35     1670.21     94.50 o 
  11   9  -7     3712.56     3592.37    130.42 o 
  13   9  -7     3732.90     4000.56    205.79 o 
  15   9  -7     1474.11     1477.86     95.02 o 
  17   9  -7      608.29      517.60     67.99 o 
  19   9  -7     1302.88     1382.54     97.36 o 
  21   9  -7      797.11      792.62    106.49 o 
  23   9  -7     1000.63     1026.90    117.63 o 
   1  11  -7    11579.78    11755.24    354.62 o 
   3  11  -7     6308.57     6209.41    260.32 o 
   5  11  -7      400.88      329.23     84.62 o 
   7  11  -7     3271.41     3671.65    129.22 o 
   9  11  -7       27.23      -44.65     35.15 o 
  11  11  -7       76.16       30.13     53.59 o 
  13  11  -7      966.67     1097.06     84.76 o 
  15  11  -7     4524.83     4712.10    157.81 o 
  17  11  -7     2103.45     2275.79    117.38 o 
  19  11  -7      544.29      770.29     80.00 o 
  21  11  -7      309.06      478.46    109.64 o 
  23  11  -7      631.55      565.13    100.22 o 
   1  13  -7     1580.25     1535.80     94.76 o 
   3  13  -7     1402.36     1579.65    139.43 o 
   5  13  -7     4879.95     5158.46    243.80 o 
   7  13  -7     2325.40     2172.59    125.53 o 
   9  13  -7      366.78      279.17     56.97 o 
  11  13  -7      351.61      362.81     60.27 o 
  13  13  -7     1494.27     1585.41    165.20 o 
  15  13  -7      134.98      129.34     52.81 o 
  17  13  -7     2593.40     2731.93    130.04 o 
  19  13  -7        0.85       28.79     46.49 o 
  21  13  -7      360.17      463.81     76.36 o 
   1  15  -7      106.45       30.63     57.22 o 
   3  15  -7     1414.24     1573.21    141.44 o 
   5  15  -7     5850.53     5557.80    190.03 o 
   7  15  -7      736.17      834.77     86.95 o 
   9  15  -7     1168.11     1242.95    143.85 o 
  11  15  -7      560.87      527.74    140.42 o 
  13  15  -7     1024.71     1083.21    101.83 o 
  15  15  -7      533.83      528.01    127.49 o 
  17  15  -7      296.45      283.66     63.13 o 
  19  15  -7      991.14     1151.04     96.82 o 
  21  15  -7     1461.67     1540.34    109.01 o 
   5  17  -7     6342.03     6261.13    211.96 o 
   7  17  -7      479.61      407.34     74.98 o 
   9  17  -7     1928.40     2129.31    132.90 o 
  11  17  -7     1876.76     2001.66    108.86 o 
  13  17  -7     4041.90     3870.93    145.32 o 
  15  17  -7     1116.28      896.14     83.44 o 
  17  17  -7       41.95       59.82     57.70 o 
  19  17  -7     1158.84     1108.10     97.07 o 
   3  19  -7     1358.07     1098.91    153.94 o 
   5  19  -7      958.97     1076.74    152.73 o 
   7  19  -7      957.07     1053.77    152.73 o 
   9  19  -7     2480.76     2201.33    136.03 o 
  11  19  -7      418.23      555.58     85.18 o 
  13  19  -7     1509.72     1370.90    128.99 o 
  15  19  -7     2193.08     2424.19    125.23 o 
  17  19  -7       43.25       13.60     45.27 o 
  19  19  -7      120.26      182.53     59.63 o 
   3  21  -7     3864.27     3798.02    260.32 o 
   5  21  -7     1622.23     1458.76    179.32 o 
   7  21  -7     1437.44     1229.47    168.85 o 
   9  21  -7     1307.82     1356.41    175.70 o 
  11  21  -7     2215.60     2320.58    146.27 o 
  13  21  -7     3450.38     3629.02    176.13 o 
  15  21  -7     1578.83     1851.58    233.52 o 
  17  21  -7       87.95      154.03     58.69 o 
   3  23  -7     1129.56      782.98    147.09 o 
   5  23  -7      958.80      865.59    155.14 o 
   7  23  -7      397.10      372.75    122.91 o 
   9  23  -7     1217.86     1002.60    158.37 o 
  11  23  -7      149.84      275.63    113.64 o 
  13  23  -7     2126.61     2741.02    246.22 o 
  15  23  -7     2315.67     2333.38    161.39 o 
   3  25  -7      212.97      242.99    108.80 o 
   5  25  -7      791.60      825.69    157.56 o 
   7  25  -7      674.40      699.16    146.68 o 
   9  25  -7      188.09      181.34    104.37 o 
  11  25  -7     1303.64     1711.43    206.32 o 
  13  25  -7      803.31      907.90    168.44 o 
   3  27  -7      859.64      895.41    165.22 o 
   5  27  -7     2739.68     2811.14    247.43 o 
   7  27  -7     2067.54     2096.26    221.23 o 
   9  27  -7     2413.79     2309.84    230.90 o 
  11  27  -7     1902.72     2217.96    234.93 o 
   1  29  -7     1827.37     2107.55    223.65 o 
   3  29  -7      240.07      329.23    125.32 o 
   5  29  -7      195.54      227.28    122.91 o 
   7  29  -7      606.32      706.01    157.16 o 
   2   0  -6    48314.90    45266.35    845.44 o 
   6   0  -6     1527.71     1330.21    128.15 o 
  10   0  -6    14050.70    12851.61    393.70 o 
  14   0  -6     6521.44     5963.79    177.47 o 
  18   0  -6    15540.25    16578.71    509.76 o 
  22   0  -6      853.58      669.34    138.62 o 
  26   0  -6     1532.82     1265.74    179.73 o 
   0   2  -6    11600.61    12450.25    353.81 o 
   2   2  -6      482.26      361.17     56.44 o 
   4   2  -6     6123.42     6314.73    178.34 o 
   6   2  -6    23784.76    24610.25    400.46 o 
   8   2  -6    13636.53    13439.47    279.39 o 
  10   2  -6      178.17      163.00     51.96 o 
  12   2  -6    13809.86    14369.48    238.38 o 
  14   2  -6     1868.51     1913.00     92.19 o 
  16   2  -6     2515.02     2308.05    101.09 o 
  18   2  -6     2905.64     2639.76    237.15 o 
  20   2  -6     2550.07     2977.70    174.89 o 
  22   2  -6      688.23      659.20     96.02 o 
  24   2  -6      415.78      477.93     92.06 o 
  26   2  -6      351.24      405.93    157.16 o 
   2   4  -6     1138.89     1170.96     85.19 o 
   4   4  -6     2237.32     2382.55    113.49 o 
   6   4  -6      827.39      671.29     72.21 o 
   8   4  -6     1359.86     1225.85     91.12 o 
  10   4  -6      982.49      862.14     64.08 o 
  12   4  -6     2072.46     1824.47    106.80 o 
  14   4  -6     4776.63     4465.73    135.46 o 
  16   4  -6     2087.23     1866.24     95.25 o 
  18   4  -6      578.77      537.12     88.86 o 
  20   4  -6      827.45      820.23     98.51 o 
  22   4  -6      628.55      693.63     98.59 o 
  24   4  -6      229.99      206.83     75.50 o 
  26   4  -6      813.82      815.90    114.54 o 
   0   6  -6     1177.35     1148.07    112.83 o 
   2   6  -6     3856.76     3783.51    188.99 o 
   4   6  -6      534.46      387.76     58.47 o 
   6   6  -6     4195.08     4165.99    147.71 o 
   8   6  -6     2042.75     2072.58     89.80 o 
  10   6  -6     7013.05     7259.24    165.33 o 
  12   6  -6     3463.59     3405.03    116.59 o 
  14   6  -6       97.37       26.00     39.74 o 
  16   6  -6     2935.26     2893.83    115.74 o 
  18   6  -6     1881.57     1564.25     92.82 o 
  20   6  -6      346.43      378.54     76.62 o 
  22   6  -6     1134.94      844.76    104.48 o 
  24   6  -6      187.54      245.40    109.00 o 
  26   6  -6     1419.63     1666.55    139.14 o 
   2   8  -6     7247.67     7407.13    180.75 o 
   4   8  -6     4121.10     4230.01    148.21 o 
   6   8  -6     3658.63     3971.20    153.94 o 
   8   8  -6     6298.97     5900.56    147.24 o 
  10   8  -6     3962.77     3934.01    153.16 o 
  12   8  -6     3039.70     2923.08    113.79 o 
  14   8  -6    12570.47    12698.69    238.09 o 
  16   8  -6    18834.87    18420.02    302.07 o 
  18   8  -6       71.69       -8.33     43.41 o 
  20   8  -6     5171.50     4769.29    163.49 o 
  22   8  -6     1024.11     1059.17    110.11 o 
  24   8  -6       11.93       70.32     60.29 o 
   0  10  -6    63815.58    61992.54   1028.39 o 
   2  10  -6     4993.17     4563.27    139.73 o 
   4  10  -6     8251.22     7944.07    203.78 o 
   6  10  -6    20216.99    20266.30    293.06 o 
   8  10  -6     5176.48     5522.62    145.74 o 
  10  10  -6     1280.66     1315.23    112.16 o 
  12  10  -6     2280.29     2487.38    110.50 o 
  14  10  -6      259.60      282.17     53.79 o 
  16  10  -6     7317.51     6903.38    180.26 o 
  18  10  -6     3575.51     3306.97    130.21 o 
  20  10  -6     3573.02     3358.73    135.91 o 
  22  10  -6     1009.49     1266.01     94.98 o 
  24  10  -6      246.62      443.02     88.92 o 
   2  12  -6     4120.85     3898.90    128.01 o 
   4  12  -6     6840.99     7103.83    193.60 o 
   6  12  -6     3459.63     3281.20    121.44 o 
   8  12  -6    18988.47    17816.05    282.72 o 
  10  12  -6      142.08      140.02     46.11 o 
  12  12  -6     2044.09     2104.03    102.78 o 
  14  12  -6    10863.44    10649.26    222.74 o 
  16  12  -6     3160.61     2829.08    120.19 o 
  18  12  -6     1240.90     1016.50     84.28 o 
  20  12  -6     2323.57     2403.61    122.11 o 
  22  12  -6      162.12      144.07     52.85 o 
  24  12  -6      659.81      595.35     98.01 o 
   0  14  -6    21786.33    23843.10    506.13 o 
   2  14  -6     2931.95     2470.93     90.24 o 
   4  14  -6     5087.24     4940.03    162.92 o 
   6  14  -6    10240.22    10017.36    406.60 o 
   8  14  -6     5811.69     5603.35    151.34 o 
  10  14  -6     3777.72     3568.29    173.52 o 
  12  14  -6      407.54      436.51     62.17 o 
  14  14  -6     1531.00     1640.87     97.70 o 
  16  14  -6     4316.33     4415.05    168.99 o 
  18  14  -6     1845.25     1897.80    109.69 o 
  20  14  -6     1470.95     1419.66    100.29 o 
  22  14  -6      130.37      204.44     59.33 o 
  24  14  -6      375.55      455.21     73.11 o 
   2  16  -6     1956.47     2010.47    109.11 o 
   4  16  -6     1061.84      854.04     82.21 o 
   6  16  -6     2282.80     1945.39    238.36 o 
   8  16  -6     1095.89     1125.32     93.34 o 
  10  16  -6      414.35      636.69     66.14 o 
  12  16  -6     3461.81     3324.45    209.04 o 
  14  16  -6     6948.53     7628.23    192.82 o 
  16  16  -6     2109.00     2139.90    114.54 o 
  18  16  -6      809.49      839.66    121.45 o 
  20  16  -6     3253.89     2864.25    134.46 o 
  22  16  -6      125.76      122.74     55.63 o 
   2  18  -6      815.80      763.23    129.76 o 
   4  18  -6     2426.00     2307.11    255.08 o 
   6  18  -6     5244.33     5702.98    186.98 o 
   8  18  -6     2528.47     2582.29    135.74 o 
  10  18  -6     2737.17     3058.09    149.29 o 
  12  18  -6      379.08      335.11     59.93 o 
  14  18  -6      194.04      256.20     57.30 o 
  16  18  -6     3754.03     3908.31    146.86 o 
  18  18  -6      302.97      287.43     62.13 o 
  20  18  -6      510.96      618.82     77.22 o 
  22  18  -6      169.35      193.40     77.45 o 
   2  20  -6      708.65      606.88    125.32 o 
   4  20  -6     1807.53     1937.90    180.93 o 
   6  20  -6     1347.31     1263.72    153.13 o 
   8  20  -6     2611.19     2316.03    130.59 o 
  10  20  -6       98.89       30.01    108.80 o 
  12  20  -6      587.03      611.38     88.31 o 
  14  20  -6     2008.14     2276.60    114.43 o 
  16  20  -6      300.26      250.57     57.67 o 
  18  20  -6     1106.55     1137.08     96.95 o 
  20  20  -6       33.19      159.87     74.21 o 
   0  22  -6     2126.40     2219.57    197.05 o 
   2  22  -6     1289.36     1236.72    155.55 o 
   4  22  -6     1087.33     1270.98    166.02 o 
   6  22  -6     1777.98     1679.99    182.14 o 
   8  22  -6     2526.49     2393.26    212.77 o 
  10  22  -6     1702.59     2115.84    265.76 o 
  12  22  -6      237.94      258.09     72.13 o 
  14  22  -6       15.09       61.04     60.98 o 
  16  22  -6      264.99      383.58     85.76 o 
  18  22  -6     1559.83     1926.79    147.36 o 
   2  24  -6     1345.64     1098.91    153.53 o 
   4  24  -6      250.48      110.41     97.12 o 
   6  24  -6      474.21      255.48    104.37 o 
   8  24  -6     5079.46     5284.99    298.20 o 
  10  24  -6      954.73      723.74    146.68 o 
  12  24  -6     2631.63     2664.46    234.13 o 
  14  24  -6      563.38      670.25    160.18 o 
  16  24  -6      111.53      178.76     70.66 o 
  18  24  -6      170.23      151.97     71.77 o 
   0  26  -6     2695.06     3195.98    234.53 o 
   2  26  -6      545.59      561.34    130.56 o 
   4  26  -6      692.81      705.20    140.23 o 
   6  26  -6      409.53      476.31    128.55 o 
   8  26  -6       70.25      250.25    103.16 o 
  10  26  -6      299.88      233.32    107.19 o 
  12  26  -6      861.12      886.54    155.95 o 
  14  26  -6       84.41      111.62     96.71 o 
  16  26  -6      816.25     1044.51    183.35 o 
   2  28  -6     1821.95     1653.80    186.98 o 
   4  28  -6     1142.81      810.38    150.31 o 
   6  28  -6      116.09      110.01     95.91 o 
   8  28  -6     1199.17     1418.06    184.56 o 
  10  28  -6      991.77     1140.82    171.67 o 
  12  28  -6      623.76      646.37    156.35 o 
  14  28  -6     1401.17     1476.49    205.92 o 
   0  30  -6      623.11      525.07    137.41 o 
   2  30  -6      759.94     1096.89    164.82 o 
   4  30  -6     1310.43     1414.43    191.41 o 
   6  30  -6      709.48      760.81    151.11 o 
   8  30  -6      152.49      248.23    116.46 o 
  10  30  -6      937.52     1126.31    185.77 o 
   2  32  -6      409.51      380.81    132.98 o 
   4  32  -6      635.53      934.90    162.80 o 
   6  32  -6      760.61      622.19    148.29 o 
   1   1  -5    18258.25    19096.51    247.99 o 
   3   1  -5     6135.98     5799.01    155.14 o 
   5   1  -5     4328.33     4385.53    138.05 o 
   7   1  -5    10310.86    10753.07    226.08 o 
   9   1  -5    10027.27     8983.48    164.48 o 
  11   1  -5    10275.61     9848.64    148.56 o 
  13   1  -5      404.28      567.72     43.33 o 
  15   1  -5      975.12     1081.18     56.08 o 
  17   1  -5     3133.63     3106.90    146.74 o 
  19   1  -5       41.35       93.98     73.34 o 
  21   1  -5     1919.20     2090.76    348.37 o 
  23   1  -5      440.52      542.57     91.15 o 
  25   1  -5     1675.75     1782.73    137.59 o 
  27   1  -5      327.45      504.96     93.18 o 
   1   3  -5    18961.90    19489.94    251.15 o 
   3   3  -5    34230.14    35936.46    483.18 o 
   5   3  -5    14058.06    14961.49    445.08 o 
   7   3  -5    17662.37    18434.35    252.41 o 
   9   3  -5      584.08      370.02     69.32 o 
  11   3  -5      138.67      141.53     36.58 o 
  13   3  -5     2007.63     1978.25     97.66 o 
  15   3  -5     4181.58     4081.83    123.13 o 
  17   3  -5     3738.12     3480.63    119.24 o 
  19   3  -5     1671.12     1608.49    154.34 o 
  21   3  -5     3835.65     3785.81    174.81 o 
  23   3  -5     1071.04     1186.00    137.21 o 
  25   3  -5      172.38      203.52     70.45 o 
  27   3  -5     1150.13     1095.85    117.72 o 
   1   5  -5     1541.52     1535.10     80.50 o 
   3   5  -5      437.42      593.97    106.38 o 
   5   5  -5    22171.96    22368.96    283.74 o 
   7   5  -5    14865.63    14555.84    279.64 o 
   9   5  -5     1089.43      852.76     58.39 o 
  11   5  -5     1533.20     1495.74     75.83 o 
  13   5  -5     1332.37     1304.80     75.30 o 
  15   5  -5     8621.61     8864.86    227.23 o 
  17   5  -5     4073.95     4020.78    211.54 o 
  19   5  -5     3965.78     4016.63    133.48 o 
  21   5  -5     5156.39     5038.55    199.01 o 
  23   5  -5      737.99      817.18     99.74 o 
  25   5  -5       33.02      102.06     68.49 o 
  27   5  -5      322.95      242.10     78.70 o 
   1   7  -5     6520.19     6340.49    150.97 o 
   3   7  -5    11981.41    12645.63    219.71 o 
   5   7  -5     4082.03     3876.67    107.02 o 
   7   7  -5      922.92      746.36     55.66 o 
   9   7  -5      448.39      489.18     49.50 o 
  11   7  -5     2481.81     2717.54     98.32 o 
  13   7  -5      188.75      256.68     44.79 o 
  15   7  -5     1528.52     1733.22     91.10 o 
  17   7  -5     2461.22     2659.45    135.02 o 
  19   7  -5      547.09      633.16     67.19 o 
  21   7  -5     5838.22     6037.35    201.84 o 
  23   7  -5      870.21      914.45    104.67 o 
  25   7  -5       69.63      126.75     68.96 o 
  27   7  -5      241.42      356.92     88.25 o 
   1   9  -5     2250.66     2256.60     91.59 o 
   3   9  -5    13532.42    13089.97    246.25 o 
   5   9  -5     4216.50     4281.29    113.93 o 
   7   9  -5    20154.53    20715.65    455.62 o 
   9   9  -5     3324.99     3302.21    144.05 o 
  11   9  -5     6981.08     7037.40    157.26 o 
  13   9  -5     7527.68     7506.50    240.28 o 
  15   9  -5     4013.97     4144.03    131.99 o 
  17   9  -5    10560.45     9706.99    206.88 o 
  19   9  -5     3426.05     3327.09    126.04 o 
  21   9  -5     1447.43     1419.16     93.71 o 
  23   9  -5     1156.74     1105.12     88.80 o 
  25   9  -5      251.12      164.36     69.27 o 
  27   9  -5      297.01      342.51     82.91 o 
   1  11  -5     2426.56     2520.56     81.74 o 
   3  11  -5    12717.81    12313.74    248.59 o 
   5  11  -5     1160.05     1258.89     83.87 o 
   7  11  -5      202.69      203.34     40.79 o 
   9  11  -5     3780.36     3496.51    112.90 o 
  11  11  -5     1808.71     1837.98    159.76 o 
  13  11  -5     5935.78     5491.69    147.48 o 
  15  11  -5     4215.98     4239.18    134.89 o 
  17  11  -5      423.44      497.10     63.63 o 
  19  11  -5       42.76       31.16     44.93 o 
  21  11  -5      703.72      742.34     76.66 o 
  23  11  -5     1761.11     1903.77    110.99 o 
  25  11  -5      357.62      481.69     89.56 o 
   1  13  -5     3894.66     3514.39     94.54 o 
   3  13  -5    10078.46    10058.34    164.01 o 
   5  13  -5     4184.67     3984.84    137.00 o 
   7  13  -5      958.28     1039.33     68.67 o 
   9  13  -5      470.77      464.43     82.87 o 
  11  13  -5     6471.76     6251.82    283.64 o 
  13  13  -5     8918.87     8857.11    192.41 o 
  15  13  -5      694.99      687.92     67.45 o 
  17  13  -5      225.65      143.90     49.80 o 
  19  13  -5     3837.93     3532.68    209.67 o 
  21  13  -5      272.96      316.67    142.84 o 
  23  13  -5      664.88      705.42     78.88 o 
  25  13  -5       82.64      116.04     54.23 o 
   1  15  -5     3936.88     3739.18     97.35 o 
   3  15  -5    10391.32    10453.27    224.81 o 
   5  15  -5      646.41      565.67     65.40 o 
   7  15  -5    15179.38    15051.62    293.48 o 
   9  15  -5    16184.94    16095.30    256.94 o 
  11  15  -5     8985.31     8897.89    209.59 o 
  13  15  -5     1152.53     1164.86     81.55 o 
  15  15  -5     9657.48     9796.34    211.44 o 
  17  15  -5     5438.32     5426.17    179.96 o 
  19  15  -5     2140.39     2146.11    112.30 o 
  21  15  -5     1495.64     1462.06    146.73 o 
  23  15  -5        6.09       36.43     48.54 o 
  25  15  -5      201.14      217.01     80.13 o 
   1  17  -5     1501.12     1587.63    130.01 o 
   3  17  -5     3507.53     3451.74    129.83 o 
   5  17  -5     3750.83     3766.90    228.89 o 
   7  17  -5     7053.25     7277.78    202.35 o 
   9  17  -5     1075.12     1270.04     80.44 o 
  11  17  -5     2720.13     2693.69    128.56 o 
  13  17  -5     3568.56     3071.76    121.62 o 
  15  17  -5     6145.74     6274.94    171.41 o 
  17  17  -5      839.21     1164.08     97.10 o 
  19  17  -5      609.18      620.37     79.07 o 
  21  17  -5     3901.26     3624.53    145.01 o 
  23  17  -5     1042.18     1169.74    123.23 o 
   1  19  -5      625.77      553.65     74.99 o 
   3  19  -5      245.87      373.15    103.16 o 
   5  19  -5     5116.61     5190.95    167.56 o 
   7  19  -5    24420.67    23611.07    847.05 o 
   9  19  -5    20347.06    19924.12    372.01 o 
  11  19  -5     9939.79     9227.69    198.98 o 
  13  19  -5      408.44      515.32    107.78 o 
  15  19  -5      996.90      830.10     78.25 o 
  17  19  -5     3871.09     3781.05    164.78 o 
  19  19  -5     1312.11     1340.48    126.07 o 
  21  19  -5     1365.86     1528.07    318.95 o 
  23  19  -5      241.29      284.85     84.91 o 
   1  21  -5     1836.53     1679.17    172.07 o 
   3  21  -5     7339.34     7326.05    311.90 o 
   5  21  -5    10687.28    11149.45    398.14 o 
   7  21  -5     6502.17     6551.99    198.81 o 
   9  21  -5     7722.47     7610.01    343.94 o 
  11  21  -5     3186.63     3062.74    159.98 o 
  13  21  -5     3652.56     3476.06    244.58 o 
  15  21  -5     1104.42      951.59     81.90 o 
  17  21  -5     1021.64     1047.38    113.88 o 
  19  21  -5      310.57      244.53     78.38 o 
  21  21  -5      290.52      350.11     85.14 o 
   1  23  -5     2904.48     3314.80    155.43 o 
   3  23  -5     7409.60     7519.85    231.45 o 
   5  23  -5      319.45      241.78    101.95 o 
   7  23  -5      247.40       84.62     83.01 o 
   9  23  -5     8833.86     7966.37    354.21 o 
  11  23  -5      478.91      436.43     76.35 o 
  13  23  -5     1516.45     1560.74    187.38 o 
  15  23  -5     4934.31     5012.52    205.73 o 
  17  23  -5     1727.00     1740.75    134.97 o 
  19  23  -5      238.52      147.61     80.80 o 
  21  23  -5      165.62      192.90     72.51 o 
   1  25  -5      887.85      701.27     90.61 o 
   3  25  -5      496.33      585.77     84.73 o 
   5  25  -5      894.74     1113.41    151.92 o 
   7  25  -5     5086.98     4712.77    275.23 o 
   9  25  -5      483.50      540.79    129.76 o 
  11  25  -5     1820.32     1737.62    196.65 o 
  13  25  -5      899.50     1063.45    152.53 o 
  15  25  -5     2213.06     2628.16    157.72 o 
  17  25  -5       92.88      130.22    119.28 o 
  19  25  -5      106.80      103.53     69.59 o 
   1  27  -5      489.09      413.18     79.85 o 
   3  27  -5     1844.27     1671.00    123.47 o 
   5  27  -5     1855.78     1679.99    181.34 o 
   7  27  -5     1199.98     1154.92    167.64 o 
   9  27  -5      555.44      865.59    153.53 o 
  11  27  -5      631.11      573.03    135.80 o 
  13  27  -5        8.63      157.56    101.15 o 
  15  27  -5      409.23      375.97    128.15 o 
  17  27  -5      124.39      289.19     92.08 o 
   1  29  -5     1317.44     1311.54    116.78 o 
   3  29  -5       87.43       78.35     61.83 o 
   5  29  -5      456.63      495.25    134.19 o 
   7  29  -5     1350.88     1135.58    170.05 o 
   9  29  -5     2411.01     2404.14    224.86 o 
  11  29  -5      304.23      321.17    122.10 o 
  13  29  -5     1369.00     1298.38    182.55 o 
  15  29  -5     1046.19     1015.89    173.28 o 
   1  31  -5      299.63      259.31     76.22 o 
   3  31  -5      574.94      577.06     93.58 o 
   5  31  -5      128.74       -6.04     80.19 o 
   7  31  -5      797.24      775.32    152.73 o 
   9  31  -5       60.88       43.52     97.12 o 
  11  31  -5      327.57      378.39    130.56 o 
  13  31  -5     1447.79     1609.47    210.75 o 
   1  33  -5     1142.98     1375.51    127.49 o 
   3  33  -5      974.29     1075.62    117.35 o 
   5  33  -5      197.11      183.35    105.98 o 
   7  33  -5      644.75      619.77    152.73 o 
   9  33  -5      407.17      545.63    145.47 o 
   1  35  -5     1519.73     1699.09    140.03 o 
   0   0  -4    51644.50    46245.57    764.04 o 
   4   0  -4    19783.78    20424.68    421.91 o 
   8   0  -4     1170.82     1145.54     66.44 o 
  12   0  -4     7633.80     7310.83    168.43 o 
  16   0  -4     6303.47     6417.42    206.52 o 
  20   0  -4     4454.35     5030.31    259.11 o 
  24   0  -4      299.32      214.78    100.34 o 
  28   0  -4      788.78      793.45    149.91 o 
   2   2  -4    33639.84    30579.88    555.70 o 
   4   2  -4       10.80       71.22     30.32 o 
   6   2  -4     7646.79     8042.73    140.02 o 
   8   2  -4    17601.32    17991.35    234.90 o 
  10   2  -4     6282.09     6221.33    105.23 o 
  12   2  -4     9634.71     9922.83    141.02 o 
  14   2  -4     8463.60     8190.49    131.48 o 
  16   2  -4     5016.20     5137.51    130.92 o 
  18   2  -4     5346.03     5517.75    178.98 o 
  20   2  -4     2476.58     2269.41    283.69 o 
  22   2  -4     7644.71     7806.03    239.57 o 
  24   2  -4     2104.67     1901.40    210.35 o 
  26   2  -4     2176.19     2116.31    148.78 o 
  28   2  -4      319.78      297.42     83.42 o 
   0   4  -4    19136.49    18906.28    380.00 o 
   2   4  -4    23168.75    23784.20    265.89 o 
   4   4  -4    42494.19    43209.29    422.77 o 
   6   4  -4    35256.84    35531.82    371.40 o 
   8   4  -4    16665.23    19045.82    244.97 o 
  10   4  -4    18026.99    17745.73    279.15 o 
  12   4  -4     5175.57     5107.31     98.25 o 
  14   4  -4      140.22       85.23     35.60 o 
  16   4  -4     5795.22     5718.11    141.06 o 
  18   4  -4       70.53      134.98     42.81 o 
  20   4  -4     2230.30     2059.20    100.27 o 
  22   4  -4     1206.10     1475.25    117.22 o 
  24   4  -4      951.76     1158.70    113.04 o 
  26   4  -4     2455.03     2790.54    159.22 o 
  28   4  -4      713.75      685.03    122.10 o 
   2   6  -4     8079.56     8721.55    121.58 o 
   4   6  -4     6751.63     5743.08    118.23 o 
   6   6  -4     2660.84     2697.56     82.57 o 
   8   6  -4    41704.93    42376.00    432.41 o 
  10   6  -4    11496.65    11550.95    188.86 o 
  12   6  -4    11590.00    11057.65    189.26 o 
  14   6  -4     9998.69     9670.32    182.22 o 
  16   6  -4     2252.72     2291.00    147.01 o 
  18   6  -4     6802.18     6221.19    158.05 o 
  20   6  -4      330.37      341.27     57.76 o 
  22   6  -4      395.88      387.04     66.15 o 
  24   6  -4     1252.59     1135.75    113.63 o 
  26   6  -4      241.38      111.06     66.17 o 
  28   6  -4     1165.73     1312.56    123.24 o 
   0   8  -4    20844.55    22152.63    423.93 o 
   2   8  -4    62737.43    66132.66    621.37 o 
   4   8  -4    53256.33    56431.04    534.16 o 
   6   8  -4    12274.39    12138.73    228.15 o 
   8   8  -4    10797.48    11029.07    180.92 o 
  10   8  -4     4040.93     4038.73    108.84 o 
  12   8  -4     2355.77     2274.04     95.06 o 
  14   8  -4      899.12      876.45     64.68 o 
  16   8  -4     5993.04     6410.05    157.02 o 
  18   8  -4    21658.47    21594.79    318.52 o 
  20   8  -4    13297.81    12952.84    243.69 o 
  22   8  -4     2594.52     2767.54    119.98 o 
  24   8  -4     2143.41     2248.86    143.84 o 
  26   8  -4      693.96      720.51    100.51 o 
  28   8  -4      426.05      482.94     98.73 o 
   2  10  -4    28010.26    28746.31    305.08 o 
   4  10  -4     7705.81     7913.39    143.80 o 
   6  10  -4     2443.34     2450.34     85.24 o 
   8  10  -4    25798.49    24934.21    307.36 o 
  10  10  -4     4489.90     4197.52    131.89 o 
  12  10  -4       82.70       12.85     32.68 o 
  14  10  -4     6369.47     6447.85    152.25 o 
  16  10  -4     4569.62     4171.70    205.38 o 
  18  10  -4     9340.59     9523.27    202.67 o 
  20  10  -4     3402.82     3237.54    277.74 o 
  22  10  -4      776.45      715.63     88.23 o 
  24  10  -4       36.27       84.96     47.95 o 
  26  10  -4      195.63      256.05     75.13 o 
  28  10  -4      156.83      124.04     65.70 o 
   0  12  -4    64860.77    67672.97    758.22 o 
   2  12  -4     4137.01     4463.01     95.31 o 
   4  12  -4    21062.79    22252.36    608.69 o 
   6  12  -4     6638.66     6126.87    139.51 o 
   8  12  -4     4107.01     4063.41    112.69 o 
  10  12  -4    15900.84    15976.77    243.20 o 
  12  12  -4     9476.45     8920.51    186.76 o 
  14  12  -4      359.07      259.26     47.19 o 
  16  12  -4     6883.97     7083.82    170.82 o 
  18  12  -4     3458.10     3344.17    145.20 o 
  20  12  -4     8520.31     8222.34    198.19 o 
  22  12  -4      578.45      571.33     71.31 o 
  24  12  -4      443.62      568.68    141.31 o 
  26  12  -4       61.45      159.17     57.01 o 
   2  14  -4     7250.15     6589.66    105.77 o 
   4  14  -4    26555.51    26266.57    376.53 o 
   6  14  -4    24154.04    23666.95    296.25 o 
   8  14  -4    17588.04    15970.14    238.20 o 
  10  14  -4     9014.96     8549.29    181.74 o 
  12  14  -4      678.64      784.10     64.64 o 
  14  14  -4    21385.16    20584.61    644.91 o 
  16  14  -4     6590.44     6370.26    194.79 o 
  18  14  -4     9091.04     8321.74    207.33 o 
  20  14  -4     1898.32     2095.31    109.23 o 
  22  14  -4     1364.29     1300.14     92.78 o 
  24  14  -4      280.41      281.32     62.41 o 
  26  14  -4      133.91      248.96     81.97 o 
   0  16  -4    13401.01    14632.16    246.12 o 
   2  16  -4      542.25      474.11     35.05 o 
   4  16  -4     2336.52     2336.92    160.18 o 
   6  16  -4     7161.11     6256.23    171.49 o 
   8  16  -4     2432.11     2272.02     92.17 o 
  10  16  -4     6581.77     6251.76    214.00 o 
  12  16  -4     3179.83     3688.94    122.38 o 
  14  16  -4     2881.42     2661.31    153.89 o 
  16  16  -4     1587.53     1687.54     93.04 o 
  18  16  -4     5482.68     4856.99    186.08 o 
  20  16  -4     1795.86     1811.30    144.17 o 
  22  16  -4     1878.81     1768.23    194.64 o 
  24  16  -4      431.82      516.58     94.03 o 
  26  16  -4     1550.32     1765.24    148.97 o 
   2  18  -4     4409.99     4143.87    109.18 o 
   4  18  -4     7844.87     8101.60    206.73 o 
   6  18  -4    12083.93    11006.85    238.55 o 
   8  18  -4      285.39      212.97     54.96 o 
  10  18  -4     4737.50     5218.10    139.42 o 
  12  18  -4     5675.50     5668.99    150.29 o 
  14  18  -4     5234.62     5330.31    216.04 o 
  16  18  -4      321.79      382.88     65.52 o 
  18  18  -4     2581.78     2597.28    117.48 o 
  20  18  -4      446.72      512.02     91.46 o 
  22  18  -4     1601.34     1504.88    132.21 o 
  24  18  -4      657.18      777.50    110.96 o 
   0  20  -4     1905.05     1870.93    122.91 o 
   2  20  -4      203.17      326.65     49.45 o 
   4  20  -4    13592.74    13158.19    214.98 o 
   6  20  -4     1238.07     1329.94    233.52 o 
   8  20  -4     4383.15     4302.69    157.07 o 
  10  20  -4      528.46      543.52    130.76 o 
  12  20  -4     3934.75     3780.10    126.74 o 
  14  20  -4     2080.48     1940.60    100.01 o 
  16  20  -4       84.89      121.70     65.81 o 
  18  20  -4      522.13      502.81     89.90 o 
  20  20  -4     2909.70     2606.76    166.59 o 
  22  20  -4       52.11       53.77     70.70 o 
  24  20  -4     1092.24     1301.76    136.70 o 
   2  22  -4     7666.61     7555.50    168.41 o 
   4  22  -4     3150.10     3228.71    143.78 o 
   6  22  -4      230.34      181.94     56.13 o 
   8  22  -4     3781.21     3321.82    143.95 o 
  10  22  -4     4086.50     4049.80    164.24 o 
  12  22  -4     1583.51     1606.45    116.28 o 
  14  22  -4     3331.00     3145.39    160.00 o 
  16  22  -4     7012.10     7250.51    244.30 o 
  18  22  -4      895.24      958.20    111.93 o 
  20  22  -4      407.24      329.82     86.74 o 
  22  22  -4      960.84     1122.46    173.28 o 
   0  24  -4     5399.19     5479.63    264.75 o 
   2  24  -4      892.22      857.40     90.61 o 
   4  24  -4     4144.05     3817.31    127.85 o 
   6  24  -4    11528.73    10785.57    397.73 o 
   8  24  -4     4842.69     4838.50    273.62 o 
  10  24  -4     1940.29     2561.78    271.81 o 
  12  24  -4     1724.95     1739.31    122.45 o 
  14  24  -4     3627.18     3199.19    161.44 o 
  16  24  -4      940.74      906.81    105.72 o 
  18  24  -4     1296.89     1588.25    210.55 o 
  20  24  -4      464.62      659.08    100.21 o 
  22  24  -4      243.86      203.08     85.91 o 
   2  26  -4     1216.68     1354.10    110.28 o 
   4  26  -4     1171.60     1048.94     80.45 o 
   6  26  -4     4439.53     4535.54    182.70 o 
   8  26  -4     3954.80     4288.44    265.56 o 
  10  26  -4      824.36      734.22    141.85 o 
  12  26  -4     3906.87     4246.13    279.26 o 
  14  26  -4     1614.87     1827.15    134.14 o 
  16  26  -4      473.29      394.81    141.04 o 
  18  26  -4      665.29      973.87    113.54 o 
  20  26  -4      237.59      204.84     76.99 o 
   0  28  -4     6574.14     6897.69    311.90 o 
   2  28  -4      830.37      834.87     94.10 o 
   4  28  -4      302.73      242.38     70.87 o 
   6  28  -4      609.29      724.96     98.12 o 
   8  28  -4     3205.34     3526.42    255.08 o 
  10  28  -4     2740.11     2423.48    219.62 o 
  12  28  -4      242.93      248.63    120.49 o 
  14  28  -4      140.14      132.98    104.37 o 
  16  28  -4       89.35       72.13     66.78 o 
  18  28  -4      208.71      535.78    139.23 o 
   2  30  -4     1403.22     1441.12    278.25 o 
   4  30  -4     1340.45     1151.27    136.81 o 
   6  30  -4      623.39      613.73    139.43 o 
   8  30  -4     1878.89     1455.54    184.96 o 
  10  30  -4      769.12      656.04    144.67 o 
  12  30  -4     1951.62     2013.25    221.23 o 
  14  30  -4      481.60      450.93    143.06 o 
  16  30  -4      294.38      225.66    122.10 o 
   0  32  -4       74.70        7.66     81.40 o 
   2  32  -4     1379.49     1399.50    120.56 o 
   4  32  -4       77.36      150.47     69.08 o 
   6  32  -4      174.91      107.19     97.52 o 
   8  32  -4       47.38      252.66    118.07 o 
  10  32  -4     1218.28     1171.44    186.58 o 
  12  32  -4      535.72      639.92    150.31 o 
  14  32  -4       65.32       -9.27    102.36 o 
   2  34  -4      320.29      344.30     79.77 o 
   4  34  -4     2233.99     2489.53    153.42 o 
   6  34  -4      173.41      193.43    113.64 o 
   8  34  -4     1329.02     1649.37    200.28 o 
  10  34  -4       71.94       32.24    110.01 o 
   0  36  -4     1745.31     1951.19    197.46 o 
   2  36  -4      185.62      294.23     81.35 o 
   4  36  -4      128.33      277.65    117.27 o 
   1   1  -3     7618.96     8082.85    118.36 o 
   3   1  -3    38714.30    37562.24    356.83 o 
   5   1  -3     8439.26     7976.92    102.89 o 
   7   1  -3    59637.21    60496.38    460.98 o 
   9   1  -3    19284.16    19661.82    197.22 o 
  11   1  -3     1107.29      911.81     52.58 o 
  13   1  -3     4676.52     4623.95     90.80 o 
  15   1  -3    10390.73    11014.57    152.95 o 
  17   1  -3    13296.45    13119.81    177.26 o 
  19   1  -3    16771.01    16592.46    256.35 o 
  21   1  -3      277.77      183.17     65.73 o 
  23   1  -3     3136.44     3132.64    157.35 o 
  25   1  -3     1260.53     1572.35    123.48 o 
  27   1  -3      102.16      109.12     65.45 o 
  29   1  -3      974.37      790.67    108.34 o 
   1   3  -3    48365.58    49790.36    443.98 o 
   3   3  -3    22719.13    22413.93    238.48 o 
   5   3  -3    14108.38    14384.13    181.91 o 
   7   3  -3     8118.07     7921.80    106.51 o 
   9   3  -3    47130.05    47564.33    382.97 o 
  11   3  -3    24463.43    24508.88    238.33 o 
  13   3  -3     2109.96     2326.53     65.90 o 
  15   3  -3      827.84      820.43     45.86 o 
  17   3  -3     6263.37     5901.65    141.26 o 
  19   3  -3     1454.65     1323.29     79.89 o 
  21   3  -3      788.15      744.30     69.25 o 
  23   3  -3     1128.12     1112.21    105.39 o 
  25   3  -3     7482.55     7758.79    246.14 o 
  27   3  -3     2336.94     2366.82    152.13 o 
  29   3  -3      522.78      631.27     99.87 o 
   1   5  -3      997.01     1151.39     40.13 o 
   3   5  -3    16128.81    14819.91    184.34 o 
   5   5  -3    23400.77    22493.08    248.43 o 
   7   5  -3    43250.21    42462.95    411.46 o 
   9   5  -3     1960.15     1884.29    177.80 o 
  11   5  -3     6057.06     6019.33     95.94 o 
  13   5  -3     3405.00     3499.26     75.58 o 
  15   5  -3     4927.39     4774.92    123.42 o 
  17   5  -3      204.93       61.70     38.97 o 
  19   5  -3     8933.55     8926.73    185.96 o 
  21   5  -3     4563.89     4895.51    145.30 o 
  23   5  -3     5894.35     5337.86    197.71 o 
  25   5  -3     3567.84     3569.93    169.39 o 
  27   5  -3      297.82      361.60    109.41 o 
  29   5  -3      282.59      294.26     78.81 o 
   1   7  -3    10809.60    10636.19    122.76 o 
   3   7  -3    19139.16    18920.97    337.09 o 
   5   7  -3    59470.11    57516.94    526.75 o 
   7   7  -3      434.53      410.91     38.07 o 
   9   7  -3    14039.60    13170.09    193.20 o 
  11   7  -3    14727.01    14521.35    211.83 o 
  13   7  -3    13751.49    13214.80    208.41 o 
  15   7  -3     8184.94     7844.88    162.43 o 
  17   7  -3     6361.32     6441.21    153.04 o 
  19   7  -3     3151.11     3166.61    147.80 o 
  21   7  -3      817.76     1055.46     79.11 o 
  23   7  -3      704.37      698.89     71.43 o 
  25   7  -3      568.15      630.84     90.99 o 
  27   7  -3      687.23      708.02    137.21 o 
  29   7  -3      379.17      259.58     82.55 o 
   1   9  -3    89065.64    92065.10    661.90 o 
   3   9  -3    21995.00    22925.06    211.28 o 
   5   9  -3     8451.42     9401.39    270.70 o 
   7   9  -3     4059.29     4648.40    186.42 o 
   9   9  -3     3349.91     3352.79     94.51 o 
  11   9  -3     6990.09     7440.82    147.56 o 
  13   9  -3     1475.73     1260.04     70.21 o 
  15   9  -3     3874.73     3738.23    115.74 o 
  17   9  -3      151.75      153.29     84.97 o 
  19   9  -3      448.75      558.33     62.18 o 
  21   9  -3     3140.38     2923.22    119.19 o 
  23   9  -3     1738.03     1650.48     98.98 o 
  25   9  -3     2583.68     2575.55    123.01 o 
  27   9  -3      764.14      863.88    104.53 o 
  29   9  -3     1180.34     1306.91    122.37 o 
   1  11  -3      454.06      534.94     26.58 o 
   3  11  -3    25914.42    27970.88    215.94 o 
   5  11  -3       63.09       71.64     27.84 o 
   7  11  -3    15026.95    16021.26    230.93 o 
   9  11  -3     9296.92     9256.50    163.33 o 
  11  11  -3     5590.43     5561.57    129.50 o 
  13  11  -3     3480.46     4043.12    116.10 o 
  15  11  -3     4356.56     4101.94    149.39 o 
  17  11  -3     9261.93     8581.57    252.11 o 
  19  11  -3     4115.29     3893.24    131.45 o 
  21  11  -3     1066.67     1195.34     85.75 o 
  23  11  -3     1080.66      928.76     90.92 o 
  25  11  -3      631.87      463.06     70.91 o 
  27  11  -3      139.06      121.45     87.04 o 
  29  11  -3      295.92      318.35    121.29 o 
   1  13  -3    11493.13    12386.02    113.85 o 
   3  13  -3    56450.17    59416.83    404.09 o 
   5  13  -3     4883.42     5063.27     96.38 o 
   7  13  -3    20969.80    22011.25    370.89 o 
   9  13  -3    31079.07    31480.33    367.46 o 
  11  13  -3    19854.44    17764.69    328.93 o 
  13  13  -3     8099.42     8114.31    166.60 o 
  15  13  -3     1687.35     1712.96     87.12 o 
  17  13  -3     6402.83     6475.75    162.85 o 
  19  13  -3     6578.67     6441.05    168.70 o 
  21  13  -3      145.53      225.45     58.47 o 
  23  13  -3     1273.60     1296.69    107.31 o 
  25  13  -3     1174.59     1417.02    126.51 o 
  27  13  -3      437.02      578.76    213.98 o 
   1  15  -3    20769.27    22154.21    174.99 o 
   3  15  -3    69582.49    73616.07    454.78 o 
   5  15  -3    13075.06    11640.46    164.67 o 
   7  15  -3    39044.43    37960.40    578.05 o 
   9  15  -3    19875.46    19690.17    374.30 o 
  11  15  -3    12465.16    12614.06    209.09 o 
  13  15  -3     3081.60     3239.37    144.40 o 
  15  15  -3      213.96      102.25     45.53 o 
  17  15  -3    10463.18    10443.96    214.82 o 
  19  15  -3     5527.06     5443.02    157.38 o 
  21  15  -3     1035.17     1143.99     98.70 o 
  23  15  -3      473.00      577.33     98.86 o 
  25  15  -3      656.98      563.31     98.98 o 
  27  15  -3      606.82      660.29    104.82 o 
   1  17  -3     1463.33     1516.13     42.31 o 
   3  17  -3    11579.87    11140.00    133.83 o 
   5  17  -3     8724.10     8898.84    170.13 o 
   7  17  -3      211.81      229.60     52.10 o 
   9  17  -3     3249.70     3385.33    104.87 o 
  11  17  -3     1268.24     1344.22     75.12 o 
  13  17  -3     4019.16     4030.10    123.72 o 
  15  17  -3     1296.53     1241.10     81.53 o 
  17  17  -3     1109.10     1051.48     79.95 o 
  19  17  -3     4888.62     4838.92    196.55 o 
  21  17  -3      375.13      225.44     79.33 o 
  23  17  -3      749.99      507.62     95.30 o 
  25  17  -3      894.81     1050.25    127.29 o 
  27  17  -3      849.82      974.14    124.76 o 
   1  19  -3     3053.88     3069.13     81.61 o 
   3  19  -3      398.11      433.40     35.36 o 
   5  19  -3      664.54      688.24     63.28 o 
   7  19  -3     7340.91     7366.93    158.74 o 
   9  19  -3     8349.25     8315.00    215.25 o 
  11  19  -3     3044.55     3304.02    110.76 o 
  13  19  -3     6225.64     6301.94    153.65 o 
  15  19  -3     3627.75     3467.39    121.60 o 
  17  19  -3     3571.84     3743.49    175.58 o 
  19  19  -3      675.41      793.79    101.75 o 
  21  19  -3      197.86      193.81     79.00 o 
  23  19  -3        0.15      136.15     75.45 o 
  25  19  -3      529.84      614.02    104.03 o 
   1  21  -3     4571.82     4167.03    101.03 o 
   3  21  -3      371.95      362.70     35.03 o 
   5  21  -3     1628.34     1585.64     68.36 o 
   7  21  -3    10947.33    11444.27    206.81 o 
   9  21  -3     4630.69     4176.53    147.67 o 
  11  21  -3    12105.47    11061.34    268.64 o 
  13  21  -3     3158.49     3178.08    377.79 o 
  15  21  -3      366.87      368.28     76.57 o 
  17  21  -3      181.45      241.86     74.65 o 
  19  21  -3      724.42      704.52    101.21 o 
  21  21  -3     2632.40     2569.29    163.95 o 
  23  21  -3      419.00      587.45    205.11 o 
  25  21  -3      273.15      218.98    123.91 o 
   1  23  -3     6091.46     5913.24    125.70 o 
   3  23  -3     5353.85     5368.95    143.21 o 
   5  23  -3     3724.21     3842.45    123.82 o 
   7  23  -3     3682.03     3833.94    159.75 o 
   9  23  -3     3679.25     3456.24    125.16 o 
  11  23  -3     2110.87     1628.04    332.45 o 
  13  23  -3     2952.71     2795.76    148.60 o 
  15  23  -3     4531.45     4278.55    184.65 o 
  17  23  -3     3579.99     3598.81    410.23 o 
  19  23  -3       83.65       95.80     70.51 o 
  21  23  -3      436.58      575.69    110.62 o 
  23  23  -3      127.42      141.25     78.06 o 
   1  25  -3     1595.27     1437.30     96.61 o 
   3  25  -3     2026.71     2144.04    100.09 o 
   5  25  -3     5151.22     4887.67    202.98 o 
   7  25  -3     1196.78     1373.74    120.89 o 
   9  25  -3     4249.33     4354.79    140.66 o 
  11  25  -3     8837.31     8321.93    198.38 o 
  13  25  -3     1433.93     1428.94    117.54 o 
  15  25  -3     3070.07     3066.50    166.56 o 
  17  25  -3     1852.69     1825.55    140.28 o 
  19  25  -3      412.98      476.73     95.21 o 
  21  25  -3      901.52     1208.42    328.62 o 
   1  27  -3     1515.19     1799.19     94.96 o 
   3  27  -3      427.50      538.68     98.76 o 
   5  27  -3     1635.62     1507.58    212.01 o 
   7  27  -3     1604.47     1909.99    132.86 o 
   9  27  -3     1914.85     2165.36    234.33 o 
  11  27  -3     2591.55     2639.03    164.82 o 
  13  27  -3     2055.56     1581.09    220.63 o 
  15  27  -3      823.82     1201.04    116.67 o 
  17  27  -3      401.01      493.62    149.10 o 
  19  27  -3      495.46      557.81     96.71 o 
  21  27  -3      426.38      626.84    107.42 o 
   1  29  -3      973.78     1089.34     99.73 o 
   3  29  -3      456.62      518.48     66.91 o 
   5  29  -3     8108.13     7517.95    187.93 o 
   7  29  -3      907.43      718.69    100.01 o 
   9  29  -3     2205.24     2465.93    201.28 o 
  11  29  -3     1446.57     1602.55    137.41 o 
  13  29  -3      515.56      315.93    125.73 o 
  15  29  -3      758.33      751.14    164.01 o 
  17  29  -3      459.56      518.28    117.06 o 
  19  29  -3      263.68      190.52     80.30 o 
   1  31  -3     1811.73     2106.39    131.78 o 
   3  31  -3      832.15     1034.30     86.50 o 
   5  31  -3      226.65      166.99     58.58 o 
   7  31  -3      927.34      670.03     97.41 o 
   9  31  -3     1390.86     1386.77    131.75 o 
  11  31  -3      158.69      188.98    120.89 o 
  13  31  -3      439.27      596.40    149.10 o 
  15  31  -3       37.55      -43.92     99.53 o 
  17  31  -3      819.72      963.11    178.11 o 
   1  33  -3      942.58      894.72    101.00 o 
   3  33  -3      322.76      272.40     90.06 o 
   5  33  -3        4.93      -92.48     61.65 o 
   7  33  -3     2312.23     2065.39    221.43 o 
   9  33  -3      796.10      674.52    107.80 o 
  11  33  -3       97.64       46.97    129.76 o 
  13  33  -3      519.23      190.20    124.92 o 
   1  35  -3     1291.32     1253.61    117.22 o 
   3  35  -3      465.55      324.80    113.24 o 
   5  35  -3      328.72      379.20    130.16 o 
   7  35  -3      176.10      146.86     83.95 o 
   9  35  -3       24.95       66.76     78.65 o 
  11  35  -3      301.14      280.48     97.59 o 
   1  37  -3       95.15      100.34     99.94 o 
   3  37  -3      304.70      311.10    123.31 o 
   5  37  -3      392.87      450.52    138.22 o 
   2   0  -2   351039.28   333019.63   4441.16 o 
   6   0  -2    62001.46    58759.75    615.31 o 
  10   0  -2    37810.42    38792.73    458.62 o 
  14   0  -2    11067.22    12401.67    225.82 o 
  18   0  -2    44915.56    44660.43    577.64 o 
  22   0  -2    12950.58    12273.35    411.44 o 
  26   0  -2     2918.06     2518.98    206.32 o 
  30   0  -2      860.81      728.17    149.50 o 
   0   2  -2    33636.19    32347.12    357.07 o 
   2   2  -2    51160.57    48780.79    470.19 o 
   4   2  -2    10979.53    11345.03    114.76 o 
   6   2  -2    21095.66    21245.89    187.32 o 
   8   2  -2     3960.08     4437.13     86.90 o 
  10   2  -2     3726.54     3415.24     84.69 o 
  12   2  -2    15416.43    16127.37    177.57 o 
  14   2  -2     9993.49    10674.72    142.59 o 
  16   2  -2     2649.48     2539.95     76.30 o 
  18   2  -2     2271.16     2466.23     81.43 o 
  20   2  -2    13006.05    12566.53    220.08 o 
  22   2  -2    12866.08    12905.92    315.41 o 
  24   2  -2     1293.14     1161.43    104.46 o 
  26   2  -2      847.62     1055.69    162.20 o 
  28   2  -2     1095.71      993.42    109.15 o 
  30   2  -2      223.15      363.02     86.77 o 
   2   4  -2    52406.01    51129.89    381.20 o 
   4   4  -2   116269.69   112955.95    909.61 o 
   6   4  -2    29855.88    30506.84    301.75 o 
   8   4  -2    42959.66    42579.50    401.69 o 
  10   4  -2    37998.69    37922.71    312.02 o 
  12   4  -2    48826.87    51385.59    412.73 o 
  14   4  -2    20632.99    18953.35    203.76 o 
  16   4  -2     9648.27     9679.08    141.72 o 
  18   4  -2    10391.16    10576.11    195.42 o 
  20   4  -2    12196.19    11128.06    209.34 o 
  22   4  -2     6011.49     5487.12    155.13 o 
  24   4  -2     5998.48     5777.62    205.91 o 
  26   4  -2     3836.86     3880.08    180.28 o 
  28   4  -2     1130.81     1342.45    240.98 o 
  30   4  -2     1146.21     1609.80    136.79 o 
   0   6  -2    61368.77    61504.37    630.53 o 
   2   6  -2   162499.58   159255.64   1077.52 o 
   4   6  -2   403082.94   385736.84   6200.57 o 
   6   6  -2    65474.96    63472.80    555.23 o 
   8   6  -2    37198.93    37546.68    419.04 o 
  10   6  -2    66976.73    66935.76    603.57 o 
  12   6  -2    19100.01    18862.57    191.40 o 
  14   6  -2    16225.85    16273.65    181.64 o 
  16   6  -2    14983.71    14667.81    382.02 o 
  18   6  -2     4424.60     4661.03    130.96 o 
  20   6  -2    13823.35    13277.60    269.28 o 
  22   6  -2        2.10       28.80     44.60 o 
  24   6  -2     1700.23     1887.91    102.22 o 
  26   6  -2     1554.97     1625.13    124.15 o 
  28   6  -2      130.58      280.36     73.51 o 
  30   6  -2      616.34      738.59    156.55 o 
   2   8  -2   121884.40   119114.42    728.50 o 
   4   8  -2   100767.20   101169.66    831.33 o 
   6   8  -2    10431.63    10395.93    148.53 o 
   8   8  -2     2840.44     2964.12     81.26 o 
  10   8  -2       42.56      166.17     33.49 o 
  12   8  -2    31397.98    32860.39    361.65 o 
  14   8  -2    16424.18    15546.66    227.16 o 
  16   8  -2    13563.49    13514.99    220.08 o 
  18   8  -2     5172.25     5241.78    139.26 o 
  20   8  -2     1458.86     1585.55     89.73 o 
  22   8  -2      991.98      872.22     75.99 o 
  24   8  -2     1687.22     1910.29    117.07 o 
  26   8  -2     1671.82     1598.83    100.91 o 
  28   8  -2       21.87      143.97     68.45 o 
  30   8  -2      158.55      200.68    110.01 o 
   0  10  -2    18968.81    18313.96    194.44 o 
   2  10  -2     8857.75     8645.97     80.54 o 
   4  10  -2    43216.20    45293.01    351.84 o 
   6  10  -2     5474.36     5384.56     80.43 o 
   8  10  -2    11639.33    12134.60    178.40 o 
  10  10  -2     4414.40     3909.00     99.12 o 
  12  10  -2    11799.37    12681.59    196.20 o 
  14  10  -2     1047.97     1076.54     71.28 o 
  16  10  -2     4300.96     4602.27    127.97 o 
  18  10  -2      319.53      520.58     66.95 o 
  20  10  -2    10031.94     9915.84    204.08 o 
  22  10  -2      672.75      758.73     73.14 o 
  24  10  -2     2619.16     2258.31    113.39 o 
  26  10  -2     1299.06     1309.50     98.65 o 
  28  10  -2       10.88       48.76     95.91 o 
   2  12  -2    94992.09    96175.39    555.58 o 
   4  12  -2     9810.54    10182.02    114.19 o 
   6  12  -2     5234.13     6037.46     84.04 o 
   8  12  -2     8450.48     9180.33    153.74 o 
  10  12  -2     5269.09     5205.77    137.59 o 
  12  12  -2      542.76      694.70     58.12 o 
  14  12  -2     5283.64     5408.96    133.19 o 
  16  12  -2     1439.13     1495.71     80.06 o 
  18  12  -2    11279.11    10844.71    207.26 o 
  20  12  -2      475.26      429.76     61.90 o 
  22  12  -2     2736.82     2660.71    117.12 o 
  24  12  -2      641.44      639.71     98.29 o 
  26  12  -2      123.46      204.35    135.00 o 
  28  12  -2     1216.10     1160.40    260.52 o 
   0  14  -2    71439.32    74819.51    970.32 o 
   2  14  -2      707.25      850.81     31.81 o 
   4  14  -2     1784.35     1823.08     49.77 o 
   6  14  -2     2506.28     2763.98     73.93 o 
   8  14  -2    18763.97    19560.88    185.89 o 
  10  14  -2     3147.24     3456.89     98.58 o 
  12  14  -2    12279.65    11458.93    191.75 o 
  14  14  -2     1468.96     1714.79    108.25 o 
  16  14  -2     9302.85     9309.99    186.35 o 
  18  14  -2     3515.24     3757.21    126.97 o 
  20  14  -2     2965.07     2921.06    238.99 o 
  22  14  -2      648.91      588.56     97.22 o 
  24  14  -2      652.99      488.86     94.64 o 
  26  14  -2     1380.38     1429.87    134.76 o 
  28  14  -2      431.18      461.53    162.60 o 
   2  16  -2    56055.99    57018.02    387.49 o 
   4  16  -2     7817.32     8328.07    134.13 o 
   6  16  -2     1089.09     1166.84     44.96 o 
   8  16  -2    46512.99    46358.25    354.60 o 
  10  16  -2     5819.17     5676.81    113.71 o 
  12  16  -2      392.54      326.83     46.46 o 
  14  16  -2      862.60      851.25     65.05 o 
  16  16  -2     5303.74     5074.47    138.51 o 
  18  16  -2    10470.77    11007.90    287.94 o 
  20  16  -2     3978.65     3742.51    315.53 o 
  22  16  -2      744.64      833.67    105.75 o 
  24  16  -2      527.30      539.49    102.68 o 
  26  16  -2      114.00      229.00     86.20 o 
  28  16  -2     1160.69     1196.56    130.20 o 
   0  18  -2     7938.96     9234.97    142.79 o 
   2  18  -2    14224.28    14131.97    129.76 o 
   4  18  -2    24678.37    25371.48    230.01 o 
   6  18  -2     5739.71     5562.76    102.79 o 
   8  18  -2     2428.43     2429.20     76.81 o 
  10  18  -2      937.96      947.06     46.29 o 
  12  18  -2     7560.96     7709.47    159.38 o 
  14  18  -2      190.41      143.56     44.06 o 
  16  18  -2     4123.91     4179.48    175.44 o 
  18  18  -2     2446.44     2532.54    152.01 o 
  20  18  -2     1120.58     1055.47    116.74 o 
  22  18  -2     3422.65     3844.45    382.82 o 
  24  18  -2      299.76      271.89     90.70 o 
  26  18  -2      839.37      790.78    158.77 o 
   2  20  -2      426.98      203.67     37.86 o 
   4  20  -2     3966.52     3694.76     80.34 o 
   6  20  -2     2310.41     2070.16     64.02 o 
   8  20  -2     8062.81     8718.46    145.49 o 
  10  20  -2     7871.28     7317.04    259.33 o 
  12  20  -2    21681.52    20596.38    314.29 o 
  14  20  -2     2281.76     2242.28    134.55 o 
  16  20  -2     1608.77     1684.96    197.66 o 
  18  20  -2     3348.26     3220.98    218.01 o 
  20  20  -2      417.21      361.40    154.94 o 
  22  20  -2      324.58      466.33     97.98 o 
  24  20  -2      488.92      707.81    106.99 o 
  26  20  -2      791.27      982.35    125.09 o 
   0  22  -2    14638.61    14561.06    278.05 o 
   2  22  -2     1062.29     1101.96     74.57 o 
   4  22  -2      358.14      419.10     38.30 o 
   6  22  -2     1666.57     1742.16     62.33 o 
   8  22  -2     1484.16     1553.50     87.99 o 
  10  22  -2     5277.28     5582.55    157.06 o 
  12  22  -2      666.29      698.71     74.70 o 
  14  22  -2     2035.54     2203.77    140.59 o 
  16  22  -2     1572.98     1516.32    123.84 o 
  18  22  -2      537.97      621.01    100.06 o 
  20  22  -2     1337.78     1372.07    128.54 o 
  22  22  -2      988.39      836.78    114.11 o 
  24  22  -2     1198.44     1444.91    215.19 o 
   2  24  -2     1523.31     1654.70     72.74 o 
   4  24  -2     3272.51     3063.56     93.53 o 
   6  24  -2        4.30       -7.51     27.88 o 
   8  24  -2      802.74      810.67     72.60 o 
  10  24  -2     1890.72     2109.95    106.27 o 
  12  24  -2     2375.81     2576.16    117.71 o 
  14  24  -2     3812.34     3379.57    269.98 o 
  16  24  -2      646.94      490.29     91.85 o 
  18  24  -2      194.33      329.01     83.42 o 
  20  24  -2       23.63       20.57     72.94 o 
  22  24  -2      163.51       86.16     80.01 o 
  24  24  -2      265.93      222.11     86.04 o 
   0  26  -2     2286.99     2832.84    133.63 o 
   2  26  -2     2992.36     2914.95    105.80 o 
   4  26  -2     2913.91     3122.82     99.99 o 
   6  26  -2    11020.08    11171.23    216.19 o 
   8  26  -2      214.57      259.16     57.45 o 
  10  26  -2     4487.37     4579.34    149.30 o 
  12  26  -2      410.21      319.66     66.80 o 
  14  26  -2      697.68      608.49     78.83 o 
  16  26  -2     2184.67     2710.97    161.09 o 
  18  26  -2      441.37      568.13    139.83 o 
  20  26  -2      649.91      806.70    204.31 o 
  22  26  -2     1055.16     1095.39    128.06 o 
   2  28  -2     1044.99     1054.46     67.83 o 
   4  28  -2     2518.15     2705.64    112.69 o 
   6  28  -2      501.12      487.08     86.79 o 
   8  28  -2     3407.39     3675.03    173.51 o 
  10  28  -2       70.59      110.21     96.91 o 
  12  28  -2     1440.59     1480.95    101.74 o 
  14  28  -2      277.48      280.05     68.76 o 
  16  28  -2      389.96      439.96     90.10 o 
  18  28  -2     1331.49     1586.04    139.34 o 
  20  28  -2     1095.48     1571.17    183.55 o 
   0  30  -2      685.21      848.97     92.17 o 
   2  30  -2     1692.73     1662.94     83.13 o 
   4  30  -2     3863.36     3873.13    135.29 o 
   6  30  -2     2184.24     2929.05    158.35 o 
   8  30  -2     1449.16     1673.94    150.71 o 
  10  30  -2     5587.34     5822.55    318.15 o 
  12  30  -2      388.65      348.80     94.27 o 
  14  30  -2      275.47      136.16    103.16 o 
  16  30  -2      569.69      445.82     92.64 o 
  18  30  -2      113.50      175.07     82.95 o 
   2  32  -2      311.59      180.36     56.87 o 
   4  32  -2      543.89      479.12     91.20 o 
   6  32  -2       20.62       -1.44     84.83 o 
   8  32  -2      702.38      791.61    109.54 o 
  10  32  -2     3639.54     3511.66    186.39 o 
  12  32  -2     2271.11     2488.60    167.57 o 
  14  32  -2      756.00      879.83    130.76 o 
  16  32  -2      136.81      170.42     91.72 o 
   0  34  -2      726.37     1125.91    151.92 o 
   2  34  -2     1496.45     1679.42    131.22 o 
   4  34  -2       68.78      170.99    115.05 o 
   6  34  -2     1088.74     1249.03    358.24 o 
   8  34  -2      333.99      404.62    101.95 o 
  10  34  -2      443.11      427.22    119.08 o 
  12  34  -2     1223.40      983.86    124.02 o 
  14  34  -2      788.95      988.80    132.01 o 
   2  36  -2      771.27     1017.51    157.97 o 
   4  36  -2       91.50      206.32     81.72 o 
   6  36  -2      723.89      800.09    113.51 o 
   8  36  -2      959.04      944.03    121.95 o 
  10  36  -2       90.07      301.14     94.67 o 
   2  38  -2       41.28      203.50    104.77 o 
   4  38  -2      115.18      176.10    113.64 o 
   1   1  -1     5059.02     4420.91     69.65 o 
   3   1  -1    73328.64    73417.14    974.59 o 
   5   1  -1    27085.76    27371.19    251.21 o 
   7   1  -1    14475.09    14464.87    140.06 o 
   9   1  -1    58624.13    58548.09    440.53 o 
  11   1  -1    40083.48    39585.40    327.69 o 
  13   1  -1      896.93      975.80     45.97 o 
  15   1  -1     4893.07     5243.03    152.56 o 
  17   1  -1    16068.27    17245.90    207.40 o 
  19   1  -1       61.22      100.37     41.82 o 
  21   1  -1     8049.56     8061.11    149.94 o 
  23   1  -1      376.28      332.80     71.33 o 
  25   1  -1     2204.90     2464.88    212.17 o 
  27   1  -1     2064.83     2308.71    145.72 o 
  29   1  -1      370.72      510.16     92.75 o 
  31   1  -1      657.66      900.18    111.32 o 
   1   3  -1    42872.38    41732.67    346.95 o 
   3   3  -1    85422.26    84400.09    667.49 o 
   5   3  -1    63545.35    65488.23    542.06 o 
   7   3  -1    23037.28    22857.60    233.73 o 
   9   3  -1    16818.89    17238.30    166.72 o 
  11   3  -1     5167.94     5189.95     92.73 o 
  13   3  -1     5089.66     6077.68    100.95 o 
  15   3  -1     4896.65     4998.79     97.97 o 
  17   3  -1     1176.69      917.12     89.27 o 
  19   3  -1      914.85      925.45     75.16 o 
  21   3  -1     4421.75     4232.13    133.34 o 
  23   3  -1      285.04      235.87     54.35 o 
  25   3  -1      287.01      341.02     73.55 o 
  27   3  -1       17.34       89.21     62.24 o 
  29   3  -1      706.47      715.58     95.70 o 
  31   3  -1     1577.68     1883.72    217.61 o 
   1   5  -1    36527.79    35935.86    266.15 o 
   3   5  -1   152167.73   146478.05   1265.30 o 
   5   5  -1    96007.66    93442.71    754.66 o 
   7   5  -1    14304.52    14415.43    218.11 o 
   9   5  -1    25532.49    26003.38    343.44 o 
  11   5  -1     6155.31     6797.93     97.07 o 
  13   5  -1    18841.53    21179.87    211.71 o 
  15   5  -1     6405.55     7451.97    117.95 o 
  17   5  -1     2103.01     1970.95     76.37 o 
  19   5  -1     4271.10     4300.32    127.09 o 
  21   5  -1     5102.97     4888.95    142.84 o 
  23   5  -1    13237.97    14431.90    347.31 o 
  25   5  -1     2085.00     2226.49    120.74 o 
  27   5  -1       51.32      -16.96     59.24 o 
  29   5  -1      392.76      414.78     82.34 o 
  31   5  -1      256.27      432.32     88.96 o 
   1   7  -1   421007.09   392210.66   2367.89 o 
   3   7  -1   114135.81   106895.81    666.17 o 
   5   7  -1    78968.67    74693.51    543.30 o 
   7   7  -1    96452.83    95675.22    850.99 o 
   9   7  -1    42002.94    42289.73    399.71 o 
  11   7  -1    15865.03    17200.32    217.85 o 
  13   7  -1    13219.44    14260.88    161.25 o 
  15   7  -1      304.89      304.92     33.22 o 
  17   7  -1     3327.06     3298.12    108.91 o 
  19   7  -1     8896.83     8854.05    182.38 o 
  21   7  -1     3036.61     2862.81    116.68 o 
  23   7  -1    12217.92    12197.03    322.97 o 
  25   7  -1     2624.36     2669.89    121.44 o 
  27   7  -1      995.59      801.14     82.09 o 
  29   7  -1     1871.28     2323.94    234.53 o 
   1   9  -1      864.38     1086.51     34.41 o 
   3   9  -1    88551.13    92263.69    577.00 o 
   5   9  -1    59088.51    58332.53    438.55 o 
   7   9  -1    54361.11    53112.56    420.80 o 
   9   9  -1    49320.64    50579.28    472.28 o 
  11   9  -1    22133.27    20631.40    251.07 o 
  13   9  -1     9476.20     9747.26    165.49 o 
  15   9  -1     3245.24     2925.06     97.00 o 
  17   9  -1     3103.31     3311.11    165.68 o 
  19   9  -1     2930.76     3051.43    112.37 o 
  21   9  -1     3891.29     4242.57    138.66 o 
  23   9  -1     1173.01     1267.95     88.85 o 
  25   9  -1     3509.26     3366.15    177.74 o 
  27   9  -1     1180.63     1154.18    119.45 o 
  29   9  -1      261.39       80.19    101.15 o 
   1  11  -1    16566.31    16316.64    124.22 o 
   3  11  -1    31540.30    30104.79    229.31 o 
   5  11  -1    37674.41    37105.07    273.09 o 
   7  11  -1    19749.15    18260.10    189.15 o 
   9  11  -1     2274.12     2714.37     69.28 o 
  11  11  -1    67285.08    68819.24    633.32 o 
  13  11  -1    15557.79    16378.42    228.61 o 
  15  11  -1     1655.94     1573.99    115.03 o 
  17  11  -1     2833.79     2921.18    104.64 o 
  19  11  -1      649.82      585.12     61.74 o 
  21  11  -1     7783.00     7347.03    176.22 o 
  23  11  -1     7257.63     6942.25    180.23 o 
  25  11  -1     2127.47     2481.61    182.75 o 
  27  11  -1     1375.70     1510.34    135.85 o 
  29  11  -1     1270.57     1480.72    188.79 o 
   1  13  -1    18770.60    17182.90    135.35 o 
   3  13  -1    12742.23    13436.72    134.11 o 
   5  13  -1     4353.26     4439.10     75.52 o 
   7  13  -1     5459.01     5001.68     90.26 o 
   9  13  -1    17053.86    18249.55    202.24 o 
  11  13  -1     9358.31     9672.33    142.91 o 
  13  13  -1      249.32      261.77     40.74 o 
  15  13  -1     3892.39     4435.59    179.82 o 
  17  13  -1     7855.51     7700.46    229.77 o 
  19  13  -1      820.32      797.64     71.09 o 
  21  13  -1     1604.66     1967.31    135.48 o 
  23  13  -1     7141.88     6958.69    265.76 o 
  25  13  -1     5823.14     6205.15    236.63 o 
  27  13  -1     1237.41     1328.86    133.07 o 
  29  13  -1      382.00      453.35    102.11 o 
   1  15  -1    12816.82    14390.60    125.72 o 
   3  15  -1     3055.94     3329.10     74.98 o 
   5  15  -1    12592.22    12602.08    136.82 o 
   7  15  -1     5171.42     4945.21    121.40 o 
   9  15  -1     2944.48     3320.91     80.30 o 
  11  15  -1    17962.94    17114.59    237.37 o 
  13  15  -1     5005.42     5267.51    127.86 o 
  15  15  -1     2970.33     3243.56    137.53 o 
  17  15  -1     1913.73     1764.54    111.91 o 
  19  15  -1      362.63      239.00     79.27 o 
  21  15  -1     1763.96     1494.41    130.26 o 
  23  15  -1      139.49       95.33     77.92 o 
  25  15  -1      851.64      939.52    224.86 o 
  27  15  -1     1060.01     1252.73    132.78 o 
   1  17  -1     3533.54     3655.34     61.12 o 
   3  17  -1    14901.37    15022.11    132.43 o 
   5  17  -1     5807.32     5834.43     92.27 o 
   7  17  -1    23099.34    22701.80    213.22 o 
   9  17  -1     3283.56     3195.44    110.39 o 
  11  17  -1      309.71      421.18     54.71 o 
  13  17  -1     1386.75     1241.45     71.40 o 
  15  17  -1     3769.47     3855.91    252.46 o 
  17  17  -1     1408.76     1411.83    118.24 o 
  19  17  -1     2143.52     2275.51    147.60 o 
  21  17  -1     8634.24     7938.39    256.86 o 
  23  17  -1     4856.16     4488.63    206.01 o 
  25  17  -1      785.57      674.75    111.02 o 
  27  17  -1       83.97      109.59     83.94 o 
   1  19  -1     4598.63     4503.33     71.29 o 
   3  19  -1     4562.70     4525.58     68.62 o 
   5  19  -1     3800.32     3695.25     78.30 o 
   7  19  -1     9978.59     9555.59    129.30 o 
   9  19  -1     1737.12     1866.99    142.33 o 
  11  19  -1      820.79      878.62     73.79 o 
  13  19  -1      922.57     1002.58     80.93 o 
  15  19  -1     8320.16     8838.95    310.43 o 
  17  19  -1     1749.33     1899.20    137.04 o 
  19  19  -1      590.60      517.38     96.30 o 
  21  19  -1     1867.04     2095.06    148.12 o 
  23  19  -1      305.21      345.29     92.68 o 
  25  19  -1      917.77      915.86    182.75 o 
  27  19  -1      446.39      627.61    112.97 o 
   1  21  -1    14674.98    14981.37    166.14 o 
   3  21  -1    10850.15    10321.40    161.07 o 
   5  21  -1      931.13     1114.87     51.70 o 
   7  21  -1     9588.36     9555.54    135.17 o 
   9  21  -1      955.06      994.81     61.30 o 
  11  21  -1     1054.07     1228.18     87.10 o 
  13  21  -1    15155.63    14480.13    263.64 o 
  15  21  -1     3627.42     3027.59    132.73 o 
  17  21  -1     4438.46     4128.49    188.79 o 
  19  21  -1      789.31      841.27    110.85 o 
  21  21  -1     3188.15     3193.14    183.15 o 
  23  21  -1      311.03      277.94     85.39 o 
  25  21  -1       91.04      227.99    120.69 o 
   1  23  -1    13276.36    13544.39    190.06 o 
   3  23  -1      684.16      880.50     49.08 o 
   5  23  -1     2255.18     2402.51     76.49 o 
   7  23  -1     1126.29     1114.15     54.32 o 
   9  23  -1      971.15     1009.93     85.27 o 
  11  23  -1     1488.66     1351.80     72.74 o 
  13  23  -1      568.52      579.62     96.92 o 
  15  23  -1     4213.06     4603.90    157.94 o 
  17  23  -1     2355.74     2668.39    189.42 o 
  19  23  -1      135.16      135.40     76.46 o 
  21  23  -1       81.87       37.08     73.33 o 
  23  23  -1      356.93      305.27    204.71 o 
  25  23  -1       54.10      172.82     82.77 o 
   1  25  -1     5236.92     5025.69    116.95 o 
   3  25  -1       48.60       -1.25     32.17 o 
   5  25  -1     3571.30     3677.26     89.29 o 
   7  25  -1      359.15      257.45     46.88 o 
   9  25  -1     2767.24     2672.33    104.11 o 
  11  25  -1      429.79      477.10     77.41 o 
  13  25  -1      481.30      465.67     87.06 o 
  15  25  -1       12.75       62.52     52.88 o 
  17  25  -1       49.99       19.81     71.51 o 
  19  25  -1     1297.35     1264.12    206.12 o 
  21  25  -1      676.77      744.81    185.17 o 
  23  25  -1      138.65      315.34    101.05 o 
   1  27  -1     1122.55     1401.72     73.40 o 
   3  27  -1     5229.48     5079.80    145.93 o 
   5  27  -1     1944.46     2050.35     83.49 o 
   7  27  -1     2395.79     2059.88    105.90 o 
   9  27  -1     4313.59     4224.40    121.30 o 
  11  27  -1      281.09      289.94     64.96 o 
  13  27  -1    10135.76    10214.84    236.00 o 
  15  27  -1      216.07      374.00     72.39 o 
  17  27  -1     2992.81     2922.04    142.57 o 
  19  27  -1      748.13      595.99    105.09 o 
  21  27  -1      406.34      542.34    100.92 o 
   1  29  -1      985.22     1055.31     96.73 o 
   3  29  -1     1859.45     2082.48     94.52 o 
   5  29  -1     2311.87     2081.55    108.01 o 
   7  29  -1     2847.93     3073.80    155.28 o 
   9  29  -1     1371.72     1424.69    123.17 o 
  11  29  -1     6134.21     5956.53    179.49 o 
  13  29  -1     1182.43     1396.02    103.46 o 
  15  29  -1      770.78      851.03    125.55 o 
  17  29  -1      890.83      925.95    137.80 o 
  19  29  -1      246.02      265.53     90.40 o 
   1  31  -1     1133.96     1071.66     71.23 o 
   3  31  -1     1321.32     1522.50     98.62 o 
   5  31  -1     1739.77     1465.93    101.20 o 
   7  31  -1     1365.62     1342.30    126.93 o 
   9  31  -1     1197.10     1124.31    125.31 o 
  11  31  -1     3316.71     3173.95    178.92 o 
  13  31  -1     1063.18     1087.02    129.64 o 
  15  31  -1       61.37       93.84     66.79 o 
  17  31  -1       60.56      111.53     65.88 o 
  19  31  -1      454.04      505.83    173.48 o 
   1  33  -1     2611.08     2762.46    106.66 o 
   3  33  -1      520.71      204.29     67.54 o 
   5  33  -1      171.64      101.78     75.44 o 
   7  33  -1     1610.86     1559.63    133.44 o 
   9  33  -1     5235.42     5357.03    224.57 o 
  11  33  -1      605.12      708.45    117.42 o 
  13  33  -1      247.91      397.44    102.92 o 
  15  33  -1     1430.78     1854.56    159.00 o 
   1  35  -1       32.95      115.62     57.07 o 
   3  35  -1      578.72      524.23     91.91 o 
   5  35  -1     1339.63     1473.78    130.42 o 
   7  35  -1      681.29      541.69    104.65 o 
   9  35  -1      142.39      166.43     83.32 o 
  11  35  -1      702.18      955.82    123.10 o 
  13  35  -1     1038.22     1020.77    221.23 o 
   1  37  -1      626.97      548.83    102.15 o 
   3  37  -1     1633.42     1495.88    206.32 o 
   5  37  -1      646.54      820.20    217.81 o 
   7  37  -1      950.76      763.98    114.54 o 
   9  37  -1     1490.95     1481.85    145.33 o 
   4   0   0     9429.36    10752.53    198.67 o 
   8   0   0     2196.07     2933.61     85.39 o 
  12   0   0    31164.66    30466.43    688.68 o 
  16   0   0   152739.94   156733.55   1584.19 o 
  20   0   0     3274.39     2759.35    362.07 o 
  24   0   0    10378.58     9558.92    363.88 o 
  28   0   0    10532.72    10102.53    400.56 o 
   2   2   0     1676.23     1882.48     35.58 o 
   4   2   0     1443.91     1271.90    107.80 o 
   6   2   0   156983.56   146402.39   1145.40 o 
   8   2   0    79249.48    78826.12    564.02 o 
  10   2   0    37788.09    37692.48    309.71 o 
  12   2   0      150.01      146.46     27.01 o 
  14   2   0    70589.70    66096.73    560.73 o 
  16   2   0      805.00     1058.48     54.06 o 
  18   2   0      217.66      273.96     41.34 o 
  20   2   0     1881.65     1901.06    116.79 o 
  22   2   0    15829.14    14700.27    275.21 o 
  24   2   0       12.82       85.34     56.44 o 
  26   2   0       80.26       19.65    101.15 o 
  28   2   0     2404.81     2556.98    153.02 o 
  30   2   0     1206.24     1373.12    124.14 o 
   0   4   0    70763.16    63917.14    903.47 o 
   2   4   0    41070.73    43814.72    453.60 o 
   4   4   0    50691.68    48769.84    354.42 o 
   6   4   0   207690.30   192157.88   1829.21 o 
   8   4   0     8836.84     8328.87     98.36 o 
  10   4   0    24336.68    25225.95    226.34 o 
  12   4   0     3219.01     3781.75     77.24 o 
  14   4   0     3094.74     2951.89     74.20 o 
  16   4   0    12733.72    14535.72    181.65 o 
  18   4   0       41.30       58.82     34.85 o 
  20   4   0     3602.81     3458.05    123.73 o 
  22   4   0     7703.98     6862.46    169.19 o 
  24   4   0      414.16      438.90     67.14 o 
  26   4   0     2567.50     2275.47    114.76 o 
  28   4   0      439.99      350.04     88.25 o 
  30   4   0     1732.93     1696.75    234.53 o 
   2   6   0    15179.40    15089.90    131.27 o 
   4   6   0   175959.58   168767.41   1617.31 o 
   6   6   0     1454.78     1388.02     41.74 o 
   8   6   0    48761.16    49911.20    453.33 o 
  10   6   0    37421.88    39017.12    404.80 o 
  12   6   0    80040.12    83016.95    616.97 o 
  14   6   0     4712.75     4569.69     89.75 o 
  16   6   0     4097.43     4196.27     91.86 o 
  18   6   0      687.22      836.70     64.10 o 
  20   6   0     3421.70     3652.30    121.98 o 
  22   6   0     4275.79     4426.42    139.78 o 
  24   6   0     9181.96     9004.95    294.89 o 
  26   6   0     3474.24     3497.72    199.01 o 
  28   6   0     1477.65     1687.89    108.06 o 
  30   6   0     1481.05     2004.79    220.43 o 
   0   8   0    58790.25    57166.05    474.00 o 
   2   8   0    23423.77    23256.91    192.97 o 
   4   8   0    27128.82    26888.62    223.60 o 
   6   8   0     5498.14     5171.82     77.28 o 
   8   8   0     2735.57     2481.57     58.93 o 
  10   8   0     9280.72     9129.12    102.14 o 
  12   8   0      723.84      751.12     37.71 o 
  14   8   0     2939.31     2864.24     71.16 o 
  16   8   0      603.13      804.12     61.13 o 
  18   8   0      614.23      622.78     59.24 o 
  20   8   0      227.88      142.15     49.95 o 
  22   8   0      714.99      629.46     69.64 o 
  24   8   0     2842.22     2786.29    119.36 o 
  26   8   0        1.24       77.09     72.48 o 
  28   8   0      346.25      550.02    106.79 o 
  30   8   0      537.29      738.25    158.37 o 
   2  10   0    50751.07    52003.12    316.17 o 
   4  10   0        4.14       41.20     17.32 o 
   6  10   0    34139.57    33371.28    280.09 o 
   8  10   0     2827.80     2927.78     64.01 o 
  10  10   0      434.89      325.84     22.97 o 
  12  10   0      158.64      -13.58     17.04 o 
  14  10   0    54643.64    51064.12    420.61 o 
  16  10   0     8426.35     9402.37    174.78 o 
  18  10   0     9645.43     8878.26    177.34 o 
  20  10   0     3046.43     3087.71    114.44 o 
  22  10   0    16203.45    16442.86    272.96 o 
  24  10   0     7870.82     7945.64    324.19 o 
  26  10   0     8038.79     8174.48    267.08 o 
  28  10   0      355.70      668.10    134.79 o 
  30  10   0       37.13      149.09     82.16 o 
   0  12   0    61321.91    65453.86    558.30 o 
   2  12   0     8842.25     7791.22     80.68 o 
   4  12   0     8146.57     9456.24     97.49 o 
   6  12   0    59571.82    56737.75    386.94 o 
   8  12   0      395.02      414.76     30.17 o 
  10  12   0      402.36      813.32     53.72 o 
  12  12   0     7780.27     6909.20     92.99 o 
  14  12   0      933.38     1096.33     56.48 o 
  16  12   0     1016.78     1214.75     71.79 o 
  18  12   0       71.78      143.57     45.50 o 
  20  12   0     3121.02     3355.16    222.84 o 
  22  12   0     1816.76     2236.95    144.59 o 
  24  12   0      408.91      531.53     98.01 o 
  26  12   0     3192.79     3540.12    192.43 o 
  28  12   0     3687.12     3738.14    197.32 o 
   2  14   0     6394.16     5240.77     75.45 o 
   4  14   0      938.74     1191.73     34.75 o 
   6  14   0     1353.96     1224.61     48.15 o 
   8  14   0    49894.25    49213.66    406.02 o 
  10  14   0     7292.41     7834.33    119.03 o 
  12  14   0     1659.07     2032.23     66.74 o 
  14  14   0      670.28      686.17     47.98 o 
  16  14   0     2428.74     2284.48     91.21 o 
  18  14   0      440.60      707.87     94.57 o 
  20  14   0     8264.43     8062.55    321.57 o 
  22  14   0       56.31      -78.71     60.31 o 
  24  14   0     2979.27     3003.84    346.76 o 
  26  14   0     4846.81     4944.07    220.08 o 
  28  14   0      453.54      769.98    131.37 o 
   0  16   0     7071.06     6757.65    119.74 o 
   2  16   0     2280.19     2658.10     53.37 o 
   4  16   0       38.34       88.86     22.41 o 
   6  16   0       37.68       62.64     18.86 o 
   8  16   0     4350.88     4535.44     84.00 o 
  10  16   0    19722.94    20082.35    346.31 o 
  12  16   0    10352.09    10500.43    151.09 o 
  14  16   0     3022.75     3064.14    122.00 o 
  16  16   0     4950.75     4809.65    151.07 o 
  18  16   0     2435.51     2425.61    149.62 o 
  20  16   0      230.07      144.87     95.71 o 
  22  16   0      140.05      172.98     78.48 o 
  24  16   0       16.38        2.73    119.08 o 
  26  16   0     4299.05     4333.64    328.62 o 
  28  16   0      927.70     1189.27    133.77 o 
   2  18   0     4358.79     3941.84     67.26 o 
   4  18   0      904.17      866.86     36.15 o 
   6  18   0     1246.05     1328.01     49.44 o 
   8  18   0     8988.89     8974.14    135.58 o 
  10  18   0     1284.19     1339.19     83.18 o 
  12  18   0     1815.52     2120.91    103.32 o 
  14  18   0     2520.86     2586.61    117.90 o 
  16  18   0       96.30       86.87     57.07 o 
  18  18   0     5592.78     6382.43    228.52 o 
  20  18   0     1933.43     1755.11    289.54 o 
  22  18   0     2264.16     2078.59    153.70 o 
  24  18   0      142.30      235.80     89.18 o 
  26  18   0      240.09      251.59     91.11 o 
   0  20   0    14621.24    14073.65    200.66 o 
   2  20   0     1322.21     1456.47     50.87 o 
   4  20   0     6069.87     5944.20     86.09 o 
   6  20   0       25.32       90.83     27.28 o 
   8  20   0     1204.09     1279.42     65.37 o 
  10  20   0     9736.98     9559.88    197.81 o 
  12  20   0      424.73      488.92     66.72 o 
  14  20   0     2162.66     2127.88    111.90 o 
  16  20   0     1123.54     1268.93     96.62 o 
  18  20   0     2892.03     2815.24    134.92 o 
  20  20   0      217.83      243.90    106.79 o 
  22  20   0     1071.87     1183.63    131.77 o 
  24  20   0     2635.88     3010.55    186.68 o 
  26  20   0       30.34      185.49     89.67 o 
   2  22   0     6780.00     7157.33    115.13 o 
   4  22   0    12849.90    13128.98    161.35 o 
   6  22   0      671.35      619.90     43.52 o 
   8  22   0     8988.33     9388.86    248.65 o 
  10  22   0     1238.86     1501.44    117.03 o 
  12  22   0     7931.24     7692.12    190.37 o 
  14  22   0     8088.00     8432.81    234.27 o 
  16  22   0      754.83      876.38    100.42 o 
  18  22   0     2280.83     2551.43    131.17 o 
  20  22   0      386.00      370.31     92.61 o 
  22  22   0       22.82      139.65     82.18 o 
  24  22   0     2813.53     3241.04    254.28 o 
  26  22   0      395.32      567.13    173.08 o 
   0  24   0    17547.87    18052.49    323.37 o 
   2  24   0     1106.37     1051.55     55.04 o 
   4  24   0      632.04      505.53     43.36 o 
   6  24   0     9017.25     9163.92    163.94 o 
   8  24   0       84.22       41.47     39.91 o 
  10  24   0     4212.74     4611.15    123.36 o 
  12  24   0      766.89      792.50     82.78 o 
  14  24   0       78.26      -47.99     54.56 o 
  16  24   0     3200.15     3361.39    144.64 o 
  18  24   0      985.89     1323.90    108.71 o 
  20  24   0      704.42      911.23    120.90 o 
  22  24   0      102.39       58.59    151.11 o 
  24  24   0       11.37       79.94     82.81 o 
   2  26   0        2.91       69.76     37.71 o 
   4  26   0      236.62      286.77     39.95 o 
   6  26   0      186.64      209.27     46.57 o 
   8  26   0     6448.51     6938.00    151.59 o 
  10  26   0     1624.86     1427.68     80.43 o 
  12  26   0      261.55      244.04     52.04 o 
  14  26   0     1692.18     1372.51    106.46 o 
  16  26   0     6404.03     5901.66    212.60 o 
  18  26   0     1202.13     1226.75    156.36 o 
  20  26   0     3115.66     3502.83    187.82 o 
  22  26   0        0.35       -6.47     73.61 o 
   0  28   0     9880.43     9540.70    244.69 o 
   2  28   0       41.47      102.74     40.85 o 
   4  28   0     3787.04     4451.67    144.53 o 
   6  28   0       13.32       19.86     45.19 o 
   8  28   0      135.74      186.11     51.78 o 
  10  28   0     1915.15     1852.33     91.90 o 
  12  28   0      151.88      109.95     48.21 o 
  14  28   0      581.10      390.52    103.92 o 
  16  28   0     2649.97     2485.94    135.83 o 
  18  28   0      555.05      461.33     89.93 o 
  20  28   0      957.51     1138.98    185.46 o 
  22  28   0        7.11       59.67    122.10 o 
   2  30   0      551.21      725.12     85.16 o 
   4  30   0     2054.03     1966.95    146.19 o 
   6  30   0     1933.40     2217.03    114.23 o 
   8  30   0      139.01      148.68     59.98 o 
  10  30   0       14.86       56.40     55.53 o 
  12  30   0      769.07      695.82     85.60 o 
  14  30   0        0.27       76.35     63.27 o 
  16  30   0      403.36      428.05     81.78 o 
  18  30   0      128.26      194.22    117.68 o 
  20  30   0      560.13      480.69     88.91 o 
   0  32   0      275.45      314.22     75.99 o 
   2  32   0      622.12      793.32     78.96 o 
   4  32   0     1610.55     1456.35    100.11 o 
   6  32   0      286.57      547.91     74.95 o 
   8  32   0      113.53      -30.31     54.92 o 
  10  32   0     4841.87     5124.05    433.20 o 
  12  32   0      967.88      864.97    119.24 o 
  14  32   0       54.23      166.05     68.88 o 
  16  32   0      320.25      343.99     80.43 o 
  18  32   0      433.21      642.85    119.04 o 
   2  34   0     1082.69     1088.85     94.34 o 
   4  34   0      117.13      170.70     60.79 o 
   6  34   0      245.56      227.21     63.87 o 
   8  34   0      139.53      135.56     66.12 o 
  10  34   0     2384.41     2577.22    173.21 o 
  12  34   0     1116.07      793.08    120.78 o 
  14  34   0       29.84       78.01     81.03 o 
   0  36   0       61.46        6.45     88.65 o 
   2  36   0      121.10       66.67     74.08 o 
   4  36   0      599.67      625.66     86.66 o 
   6  36   0     1723.30     2246.31    128.04 o 
   8  36   0     1160.30      962.10    121.95 o 
  10  36   0      524.37      798.85    120.12 o 
  12  36   0      884.62      624.08    116.49 o 
   2  38   0     1047.48      950.70    123.64 o 
   4  38   0      210.95      190.28     84.22 o 
   6  38   0     1528.18     1557.59    298.60 o 
   1   1   1     5148.64     4427.35     66.56 o 
   3   1   1    75534.56    75780.45    625.97 o 
   5   1   1    26939.36    27227.60    193.54 o 
   7   1   1    15146.47    15162.18    146.77 o 
   9   1   1    58817.64    58907.79    446.13 o 
  11   1   1    40140.93    39542.24    332.62 o 
  13   1   1      907.91      965.82     53.89 o 
  15   1   1     4963.74     5465.60    104.78 o 
  17   1   1    16206.47    17290.61    210.55 o 
  19   1   1       96.80      101.69     39.64 o 
  21   1   1     7790.10     8011.94    151.19 o 
  23   1   1      446.49      427.16     56.12 o 
  25   1   1     2086.65     2261.23    113.09 o 
  27   1   1     2081.10     2365.81    142.90 o 
  29   1   1      376.03      511.07    122.91 o 
  31   1   1      668.58      916.72    261.93 o 
   1   3   1    43912.77    41962.77    608.49 o 
   3   3   1    84663.78    82760.12    576.44 o 
   5   3   1    62670.90    65262.96    468.77 o 
   7   3   1    22617.22    22621.59    178.28 o 
   9   3   1    16854.68    17310.64    153.88 o 
  11   3   1     4976.03     4950.90     86.74 o 
  13   3   1     5023.48     6016.79    109.41 o 
  15   3   1     5018.56     5095.27    101.50 o 
  17   3   1     1102.24      875.37     53.68 o 
  19   3   1      948.40      878.69     58.71 o 
  21   3   1     4445.33     4602.45    117.31 o 
  23   3   1      265.84      288.57     59.61 o 
  25   3   1      291.26      255.53     58.69 o 
  27   3   1       17.46       68.99     55.34 o 
  29   3   1      720.05      736.37    219.42 o 
  31   3   1     1553.54     1919.76    210.35 o 
   1   5   1    36847.68    36483.72    312.64 o 
   3   5   1   150692.25   145939.41   1004.64 o 
   5   5   1    95930.41    92957.66    653.01 o 
   7   5   1    14915.59    14894.93    150.23 o 
   9   5   1    26416.57    26960.30    212.60 o 
  11   5   1     6260.99     6907.39     93.13 o 
  13   5   1    18638.65    20581.04    214.91 o 
  15   5   1     6393.04     7097.45    119.82 o 
  17   5   1     2101.03     1742.24     69.79 o 
  19   5   1     4359.45     4383.15    105.89 o 
  21   5   1     4970.24     5087.15    148.17 o 
  23   5   1    13190.37    13791.68    250.75 o 
  25   5   1     1988.29     1865.42    105.37 o 
  27   5   1       54.65      173.58     70.60 o 
  29   5   1      403.08      727.37    151.11 o 
  31   5   1      255.19      619.77    149.50 o 
   1   7   1   419104.91   397258.34   2638.35 o 
   3   7   1   116398.13   110604.91    871.43 o 
   5   7   1    79369.69    75699.78    545.81 o 
   7   7   1    95479.30    95321.26    682.97 o 
   9   7   1    41000.70    40922.99    342.60 o 
  11   7   1    15814.41    16912.23    175.04 o 
  13   7   1    13710.85    14655.60    172.00 o 
  15   7   1      291.26      339.50     36.40 o 
  17   7   1     3265.55     3165.68     86.85 o 
  19   7   1     8805.96     9020.34    151.74 o 
  21   7   1     3044.98     3204.80    122.13 o 
  23   7   1    12125.20    11994.47    232.64 o 
  25   7   1     2745.49     2913.05    125.92 o 
  27   7   1      988.25      944.18    114.25 o 
  29   7   1     1826.59     2139.94    156.85 o 
   1   9   1      875.04     1157.08     40.97 o 
   3   9   1    88054.15    91188.06    651.02 o 
   5   9   1    57132.70    57058.00    517.70 o 
   7   9   1    54765.02    54255.50    544.07 o 
   9   9   1    49715.38    50530.71    406.32 o 
  11   9   1    22044.67    20767.76    216.03 o 
  13   9   1     9438.50     9718.01    156.40 o 
  15   9   1     3255.93     3131.34    101.21 o 
  17   9   1     3127.28     3362.88     87.95 o 
  19   9   1     3001.57     3207.49    114.08 o 
  21   9   1     4033.95     4067.34    177.55 o 
  23   9   1     1060.95      896.13    107.22 o 
  25   9   1     3474.45     3247.93    220.02 o 
  27   9   1     1239.43     1318.01    131.97 o 
  29   9   1      264.46      255.68    183.55 o 
   1  11   1    15944.19    15746.78    128.74 o 
   3  11   1    32162.07    30495.48    227.16 o 
   5  11   1    37258.71    36823.53    689.88 o 
   7  11   1    19533.53    18177.11    178.22 o 
   9  11   1     2143.00     2798.51     62.31 o 
  11  11   1    67326.04    69829.48    548.09 o 
  13  11   1    15602.42    16365.95    167.68 o 
  15  11   1     1673.68     1596.23     54.99 o 
  17  11   1     2925.06     3003.47    117.62 o 
  19  11   1      588.55      566.20     62.48 o 
  21  11   1     7821.68     7646.83    240.73 o 
  23  11   1     7394.00     7017.12    239.58 o 
  25  11   1     2217.89     2366.56    158.99 o 
  27  11   1     1431.72     1402.97    134.75 o 
  29  11   1     1270.59     1728.25    146.66 o 
   1  13   1    18238.02    16861.21    140.93 o 
   3  13   1    13087.78    13653.80    131.34 o 
   5  13   1     4332.58     4434.08     71.06 o 
   7  13   1     5265.92     4777.22    194.43 o 
   9  13   1    16665.57    17911.16    187.08 o 
  11  13   1     9416.92     9726.27    133.29 o 
  13  13   1      323.04      399.69     37.45 o 
  15  13   1     4021.35     4470.97    101.90 o 
  17  13   1     7837.00     7172.49    181.05 o 
  19  13   1      780.14      674.06     95.00 o 
  21  13   1     1545.56     1631.32    173.28 o 
  23  13   1     7241.70     6853.62    239.70 o 
  25  13   1     5905.56     5940.58    363.48 o 
  27  13   1     1228.39     1190.43    210.75 o 
  29  13   1      365.35      303.30    138.02 o 
   1  15   1    12644.44    14174.28    131.07 o 
   3  15   1     2957.86     3201.19     57.71 o 
   5  15   1    12563.41    12695.60    131.07 o 
   7  15   1     5444.89     5254.74     96.56 o 
   9  15   1     3060.36     3378.06    112.22 o 
  11  15   1    17968.71    17527.69    263.13 o 
  13  15   1     4997.34     4794.50    178.29 o 
  15  15   1     2944.26     3189.91    124.86 o 
  17  15   1     1936.15     1860.99    104.78 o 
  19  15   1      364.24      411.08     85.98 o 
  21  15   1     1751.45     1929.93    222.24 o 
  23  15   1      170.13      184.01     86.92 o 
  25  15   1      833.72      752.80    114.08 o 
  27  15   1     1056.71     1155.31    140.84 o 
   1  17   1     3742.21     3795.79     66.83 o 
   3  17   1    14782.21    14804.37    140.71 o 
   5  17   1     5712.38     5638.25    109.78 o 
   7  17   1    23163.25    22803.32    208.23 o 
   9  17   1     3310.59     3293.79     94.57 o 
  11  17   1      388.65      599.93     85.70 o 
  13  17   1     1363.66     1276.55    124.73 o 
  15  17   1     3694.31     3506.88    156.57 o 
  17  17   1     1468.30     1273.26     94.38 o 
  19  17   1     2122.77     2062.99    122.39 o 
  21  17   1     8644.56     8013.39    330.64 o 
  23  17   1     4929.13     4767.47    212.80 o 
  25  17   1      816.75      565.65    170.26 o 
  27  17   1       68.89       93.33    253.47 o 
   1  19   1     4676.78     4739.56     78.85 o 
   3  19   1     4640.90     4546.96     76.67 o 
   5  19   1     3900.74     3653.66     68.53 o 
   7  19   1     9878.60     9526.44    118.82 o 
   9  19   1     1635.96     1807.14    110.99 o 
  11  19   1      765.52      897.54     77.95 o 
  13  19   1      943.20     1113.07     91.45 o 
  15  19   1     8167.56     8331.24    366.67 o 
  17  19   1     1829.17     2022.69    115.63 o 
  19  19   1      541.98      300.52     72.23 o 
  21  19   1     1777.00     1828.23    373.35 o 
  23  19   1      281.13      414.75     98.10 o 
  25  19   1      945.40      984.89    269.79 o 
  27  19   1      440.92      412.98    109.08 o 
   1  21   1    14681.06    14680.55    152.42 o 
   3  21   1    10744.93    10198.83    163.63 o 
   5  21   1     1007.70     1190.90     46.69 o 
   7  21   1     9613.99     9701.34    165.19 o 
   9  21   1     1008.88     1010.93     93.21 o 
  11  21   1     1053.74     1248.82     88.20 o 
  13  21   1    15026.58    14369.60    267.86 o 
  15  21   1     3647.07     3029.91    133.52 o 
  17  21   1     4587.01     3744.77    155.79 o 
  19  21   1      794.04      840.15     95.36 o 
  21  21   1     3178.56     3101.61    147.42 o 
  23  21   1      287.44      264.39     96.52 o 
  25  21   1       81.05       35.59     93.09 o 
   1  23   1    13564.12    13474.85    150.57 o 
   3  23   1      724.97      824.13     50.22 o 
   5  23   1     2141.12     2309.39     88.22 o 
   7  23   1     1176.84     1240.36     77.53 o 
   9  23   1      967.57      840.38    100.82 o 
  11  23   1     1600.76     1440.92     99.81 o 
  13  23   1      536.73      624.36     88.56 o 
  15  23   1     4193.92     4672.55    163.65 o 
  17  23   1     2441.47     2857.20    138.75 o 
  19  23   1      127.20      151.27     68.94 o 
  21  23   1       73.94       86.67     66.78 o 
  23  23   1      371.79      362.72    227.48 o 
  25  23   1       55.27      241.45     98.38 o 
   1  25   1     5173.64     5034.03    103.96 o 
   3  25   1       43.80       50.74     37.20 o 
   5  25   1     3543.13     3677.18    110.33 o 
   7  25   1      331.39      276.41     54.50 o 
   9  25   1     2672.25     2583.50    101.81 o 
  11  25   1      418.71      431.51     80.15 o 
  13  25   1      491.86      480.99     75.78 o 
  15  25   1       14.45      -66.35     55.23 o 
  17  25   1       54.43       89.57     63.76 o 
  19  25   1     1258.49     1048.26    104.43 o 
  21  25   1      650.57      614.61    124.69 o 
  23  25   1      136.70      125.59    232.31 o 
   1  27   1     1070.23     1096.66     67.05 o 
   3  27   1     5301.44     5207.44    152.86 o 
   5  27   1     1955.06     1998.86     89.94 o 
   7  27   1     2473.08     2196.52     97.24 o 
   9  27   1     4262.83     3927.61    124.21 o 
  11  27   1      304.50      349.70     70.90 o 
  13  27   1    10066.33    10647.59    245.50 o 
  15  27   1      233.78      245.84     70.70 o 
  17  27   1     3044.47     3141.27    217.72 o 
  19  27   1      775.67      556.99    145.06 o 
  21  27   1      418.07      327.08     82.51 o 
   1  29   1     1023.97      918.16     66.88 o 
   3  29   1     1787.67     1902.69    106.23 o 
   5  29   1     2240.66     2275.88    191.93 o 
   7  29   1     2860.84     3001.90    160.88 o 
   9  29   1     1394.81     1417.67     85.42 o 
  11  29   1     6148.45     5791.08    175.03 o 
  13  29   1     1138.03     1336.98     88.43 o 
  15  29   1      727.94      712.28     88.09 o 
  17  29   1      890.65      958.73    104.12 o 
  19  29   1      233.92      376.35     82.62 o 
   1  31   1     1160.88     1178.68     91.72 o 
   3  31   1     1304.90     1279.47     94.38 o 
   5  31   1     1786.29     1743.94    109.24 o 
   7  31   1     1341.88     1362.33    101.62 o 
   9  31   1     1188.23     1000.02     91.08 o 
  11  31   1     3329.32     2997.44    119.88 o 
  13  31   1     1049.16     1046.42     85.54 o 
  15  31   1       67.80       86.31     67.39 o 
  17  31   1       59.55      102.68     69.22 o 
  19  31   1      460.29      501.84    155.33 o 
   1  33   1     2601.10     2903.91    217.00 o 
   3  33   1      530.97      456.94     71.92 o 
   5  33   1      167.23      146.41     61.77 o 
   7  33   1     1611.19     1458.37    105.03 o 
   9  33   1     5304.34     5588.40    185.83 o 
  11  33   1      603.62      494.81     83.95 o 
  13  33   1      257.34      321.32     75.19 o 
  15  33   1     1419.34     1684.70    125.02 o 
   1  35   1       41.91      212.35     85.43 o 
   3  35   1      559.10      310.33     89.86 o 
   5  35   1     1311.57     1274.16    103.51 o 
   7  35   1      671.06      522.82    137.76 o 
   9  35   1      140.73       90.15     60.33 o 
  11  35   1      705.58      925.65    101.61 o 
  13  35   1     1072.45     1272.58    193.23 o 
   1  37   1      629.82      811.34    119.86 o 
   3  37   1     1674.05     1724.55    151.45 o 
   5  37   1      662.92      746.17     89.65 o 
   7  37   1      954.84      940.93    100.17 o 
   9  37   1     1499.44     1498.32    118.87 o 
   2   0   2   355087.66   340866.31   4553.19 o 
   6   0   2    61284.18    59584.42    633.68 o 
  10   0   2    37943.16    39942.19    476.68 o 
  14   0   2    11705.22    13276.42    241.87 o 
  18   0   2    45366.92    45931.75    596.03 o 
  22   0   2    12889.38    13233.67    292.13 o 
  26   0   2     2842.16     2860.60    153.04 o 
  30   0   2      866.27      866.39    151.52 o 
   2   2   2    51165.33    49386.34    708.43 o 
   4   2   2    10882.98    11294.48    131.13 o 
   6   2   2    20667.82    21247.05    219.35 o 
   8   2   2     3960.48     4447.69     77.51 o 
  10   2   2     3882.61     3599.01     66.84 o 
  12   2   2    15505.65    16931.47    190.52 o 
  14   2   2     9835.92    10216.14    148.53 o 
  16   2   2     2511.25     2290.59     78.38 o 
  18   2   2     2233.92     2378.58     88.53 o 
  20   2   2    12849.96    12192.58    188.93 o 
  22   2   2    12862.57    12530.24    200.49 o 
  24   2   2     1314.35     1439.87     79.59 o 
  26   2   2      801.93      781.68     81.36 o 
  28   2   2     1068.81     1194.29    149.91 o 
  30   2   2      218.07      292.08     80.20 o 
   2   4   2    54505.98    52880.34    443.51 o 
   4   4   2   116134.48   113541.46    781.81 o 
   6   4   2    30577.85    30986.25    262.71 o 
   8   4   2    42875.02    42264.47    384.02 o 
  10   4   2    37797.89    37070.39    287.05 o 
  12   4   2    48901.65    50808.66    377.08 o 
  14   4   2    20668.10    18845.93    259.41 o 
  16   4   2     9590.32     9761.35    151.13 o 
  18   4   2    10833.24    11303.63    171.57 o 
  20   4   2    12050.00    11112.27    178.59 o 
  22   4   2     5951.57     5314.90    129.53 o 
  24   4   2     6008.22     5815.54    166.08 o 
  26   4   2     3782.39     4097.53    147.66 o 
  28   4   2     1132.98     1413.44    132.47 o 
  30   4   2     1153.35     1324.97    184.16 o 
   0   6   2    62406.77    61830.85    632.18 o 
   2   6   2   163036.78   159119.36   1359.18 o 
   4   6   2   405451.19   396538.13   2595.84 o 
   6   6   2    66442.59    63674.72    546.60 o 
   8   6   2    37390.42    37383.66    315.66 o 
  10   6   2    66516.88    66677.79    520.17 o 
  12   6   2    19140.28    18975.96    184.57 o 
  14   6   2    16282.27    16607.63    176.22 o 
  16   6   2    14409.69    14612.95    190.59 o 
  18   6   2     4463.61     4816.96    157.45 o 
  20   6   2    14144.14    13741.12    224.80 o 
  22   6   2        0.93      -27.34     54.50 o 
  24   6   2     1675.51     1968.28    119.81 o 
  26   6   2     1543.27     1619.81    137.54 o 
  28   6   2      123.12      228.91     84.74 o 
  30   6   2      624.15      724.80    224.66 o 
   2   8   2   119375.76   117264.03    731.76 o 
   4   8   2   100138.91   101018.55    714.48 o 
   6   8   2    10701.84    10591.81    129.01 o 
   8   8   2     2731.97     2862.32     65.78 o 
  10   8   2       60.06      256.77     44.84 o 
  12   8   2    31826.65    33164.16    310.74 o 
  14   8   2    16232.54    15111.38    168.64 o 
  16   8   2    13628.57    13685.71    165.09 o 
  18   8   2     4976.40     4989.87    141.50 o 
  20   8   2     1344.53     1633.11     89.69 o 
  22   8   2     1013.88      977.72     79.82 o 
  24   8   2     1752.18     1921.87    249.64 o 
  26   8   2     1650.17     1728.38    140.88 o 
  28   8   2       20.54       76.21     78.48 o 
  30   8   2      177.81      318.15    125.73 o 
   0  10   2    19639.82    18890.00    207.98 o 
   2  10   2     8808.31     8448.90    103.89 o 
   4  10   2    43997.02    45850.47    359.67 o 
   6  10   2     5217.64     5273.99     78.85 o 
   8  10   2    11636.51    12040.83    154.93 o 
  10  10   2     4222.34     3715.21    100.82 o 
  12  10   2    11457.42    12291.55    179.67 o 
  14  10   2     1052.99     1057.03     47.00 o 
  16  10   2     4323.44     4264.57     89.23 o 
  18  10   2      332.37      483.39     76.08 o 
  20  10   2    10241.32     9600.33    303.24 o 
  22  10   2      659.62      699.99    102.70 o 
  24  10   2     2635.26     2627.14    162.83 o 
  26  10   2     1319.83     1191.39    127.91 o 
  28  10   2       16.26       16.52     95.91 o 
   2  12   2    94230.37    95447.53    617.80 o 
   4  12   2     9800.81     9731.32    108.86 o 
   6  12   2     5108.00     5934.39    124.85 o 
   8  12   2     8904.93     9844.92    170.33 o 
  10  12   2     5359.91     5477.11     91.32 o 
  12  12   2      480.18      539.73     43.70 o 
  14  12   2     5245.72     5129.80    113.87 o 
  16  12   2     1435.82     1465.98     69.01 o 
  18  12   2    11035.73    10936.56    240.24 o 
  20  12   2      437.05      383.73     86.87 o 
  22  12   2     2760.15     2932.70    167.50 o 
  24  12   2      686.96      755.66    111.91 o 
  26  12   2      112.75       97.11    108.20 o 
  28  12   2     1189.73     1495.05    377.79 o 
   0  14   2    68911.45    72882.16    646.19 o 
   2  14   2      690.01      865.51     37.67 o 
   4  14   2     1555.80     1667.59     73.71 o 
   6  14   2     2593.21     2868.13     95.51 o 
   8  14   2    18807.93    19695.34    267.59 o 
  10  14   2     3226.42     3718.97    143.31 o 
  12  14   2    12117.76    11629.52    266.20 o 
  14  14   2     1455.78     1563.02     91.48 o 
  16  14   2     9032.80     9026.99    327.40 o 
  18  14   2     3558.03     3922.31    144.49 o 
  20  14   2     3004.35     3257.21    322.38 o 
  22  14   2      656.01      702.16    103.28 o 
  24  14   2      671.42      743.17    131.57 o 
  26  14   2     1366.71     1384.60    271.60 o 
  28  14   2      440.43      664.49    167.44 o 
   2  16   2    55881.68    56262.87    373.41 o 
   4  16   2     7699.24     7962.33    105.99 o 
   6  16   2     1139.41     1182.52     44.01 o 
   8  16   2    46152.11    45336.74    488.90 o 
  10  16   2     5637.61     5270.21    144.20 o 
  12  16   2      430.59      395.96     70.89 o 
  14  16   2      990.78      924.02     81.03 o 
  16  16   2     5339.00     4998.49    158.02 o 
  18  16   2    10451.55    10653.40    244.01 o 
  20  16   2     4032.75     3805.04    151.56 o 
  22  16   2      738.97      776.73    111.25 o 
  24  16   2      527.54      561.43    107.47 o 
  26  16   2       97.25      -21.06     73.90 o 
  28  16   2     1172.98     1398.95    151.09 o 
   0  18   2     8043.62     9467.69    160.61 o 
   2  18   2    14340.71    14119.99    143.68 o 
   4  18   2    24784.79    25703.33    228.82 o 
   6  18   2     6069.37     5788.22     90.82 o 
   8  18   2     2444.87     2521.68     80.97 o 
  10  18   2     1035.01     1191.01    105.29 o 
  12  18   2     7482.14     7440.68    181.13 o 
  14  18   2      181.89      189.91     63.00 o 
  16  18   2     4064.22     3614.13    246.89 o 
  18  18   2     2331.08     2282.35    122.08 o 
  20  18   2     1146.56     1225.21    102.05 o 
  22  18   2     3338.86     3338.25    188.19 o 
  24  18   2      312.66      275.77     93.40 o 
  26  18   2      827.24      945.75    131.47 o 
   2  20   2      443.87      229.42     30.36 o 
   4  20   2     3941.22     3694.91     73.85 o 
   6  20   2     2274.03     2071.97     78.06 o 
   8  20   2     7938.89     8286.26    207.36 o 
  10  20   2     7872.62     7413.75    179.59 o 
  12  20   2    21589.63    21446.44    327.54 o 
  14  20   2     2357.07     2267.93    200.13 o 
  16  20   2     1608.88     1638.26    107.02 o 
  18  20   2     3338.89     3743.51    154.09 o 
  20  20   2      458.84      321.12    175.14 o 
  22  20   2      324.07      279.62     77.26 o 
  24  20   2      454.52      434.67    108.24 o 
  26  20   2      791.14      979.30    135.77 o 
   0  22   2    14544.32    14818.65    226.01 o 
   2  22   2     1109.76     1236.50     51.11 o 
   4  22   2      372.54      485.74     66.79 o 
   6  22   2     1592.14     1667.22     66.12 o 
   8  22   2     1487.82     1542.09     96.32 o 
  10  22   2     5433.93     5650.11    163.43 o 
  12  22   2      712.40      886.57    114.65 o 
  14  22   2     2048.90     2304.91    124.33 o 
  16  22   2     1638.82     1734.63    111.36 o 
  18  22   2      512.00      468.99     82.46 o 
  20  22   2     1373.56     1278.75    134.71 o 
  22  22   2      963.09      731.71    128.68 o 
  24  22   2     1207.51      988.78    135.66 o 
   2  24   2     1677.92     1754.86     61.26 o 
   4  24   2     3275.12     3274.05    103.78 o 
   6  24   2        3.24       33.76     39.13 o 
   8  24   2      731.77      689.75     77.74 o 
  10  24   2     1822.66     2087.29    154.46 o 
  12  24   2     2376.19     2369.90    121.89 o 
  14  24   2     3782.73     3743.30    151.23 o 
  16  24   2      634.72      290.36     72.79 o 
  18  24   2      204.89       50.34     62.63 o 
  20  24   2       22.10      -18.01     62.70 o 
  22  24   2      158.76      165.78     74.41 o 
  24  24   2      258.31      342.62    108.42 o 
   0  26   2     2154.51     2542.07    107.49 o 
   2  26   2     3026.94     2795.51     98.98 o 
   4  26   2     2933.58     3154.14    108.66 o 
   6  26   2    11058.35    11317.64    283.03 o 
   8  26   2      220.54      336.83     56.56 o 
  10  26   2     4669.96     4730.40    244.98 o 
  12  26   2      448.19      342.15    130.50 o 
  14  26   2      716.98      503.98     83.43 o 
  16  26   2     2097.21     2442.48    135.74 o 
  18  26   2      430.32      340.67     83.67 o 
  20  26   2      630.67      834.81    107.84 o 
  22  26   2     1053.35     1151.25    152.65 o 
   2  28   2     1052.72      995.47     84.30 o 
   4  28   2     2551.67     2895.43    108.03 o 
   6  28   2      512.47      554.95     65.24 o 
   8  28   2     3439.48     3550.44    122.72 o 
  10  28   2       64.60      119.92     50.40 o 
  12  28   2     1498.07     1460.01    113.27 o 
  14  28   2      261.97      212.27     72.54 o 
  16  28   2      404.22      265.36     74.34 o 
  18  28   2     1362.01     1419.53    117.77 o 
  20  28   2     1117.22     1323.72    142.84 o 
   0  30   2      662.88      780.96    145.07 o 
   2  30   2     1710.10     1499.88    100.68 o 
   4  30   2     3863.10     3828.59    144.53 o 
   6  30   2     2159.13     2490.62    107.16 o 
   8  30   2     1449.67     1626.77    108.94 o 
  10  30   2     5523.47     5824.21    160.89 o 
  12  30   2      381.46      369.14     64.24 o 
  14  30   2      270.12      305.57     62.24 o 
  16  30   2      565.06      421.83    129.35 o 
  18  30   2      116.41       76.70     69.98 o 
   2  32   2      326.38      329.50     93.29 o 
   4  32   2      578.31      791.25     86.39 o 
   6  32   2       21.18       63.47     58.40 o 
   8  32   2      687.97      681.37     84.48 o 
  10  32   2     3656.00     3558.17    132.39 o 
  12  32   2     2308.36     2235.87    112.98 o 
  14  32   2      739.75      518.26     83.99 o 
  16  32   2      132.44      286.62     65.89 o 
   0  34   2      753.09      920.39    168.04 o 
   2  34   2     1481.74     1508.41    162.00 o 
   4  34   2       63.54       -9.87     56.39 o 
   6  34   2     1030.40     1147.99    101.02 o 
   8  34   2      332.24      233.04     70.20 o 
  10  34   2      410.19      435.41     80.82 o 
  12  34   2     1241.47      830.14     97.73 o 
  14  34   2      775.69      909.47     88.31 o 
   2  36   2      762.85      672.62    113.71 o 
   4  36   2      105.86      118.22     81.97 o 
   6  36   2      725.20      614.25    106.07 o 
   8  36   2      909.26      684.26     92.21 o 
  10  36   2       88.57      128.58     68.48 o 
   0  38   2     2736.78     3017.46    281.28 o 
   2  38   2       37.07      -26.98     69.11 o 
   4  38   2      113.87       89.57     84.90 o 
   1   1   3     7334.13     7798.33    201.89 o 
   3   1   3    39226.96    37976.35    342.53 o 
   5   1   3     8310.99     7849.49    210.20 o 
   7   1   3    59355.35    60217.35    446.71 o 
   9   1   3    19431.41    19753.60    158.52 o 
  11   1   3     1104.52      897.87     50.54 o 
  13   1   3     4611.14     4477.32     99.85 o 
  15   1   3    10327.94    10794.01    164.01 o 
  17   1   3    13119.87    12699.34    188.69 o 
  19   1   3    16947.34    17066.21    229.70 o 
  21   1   3      254.31      266.49     50.15 o 
  23   1   3     3110.85     3179.82    109.17 o 
  25   1   3     1260.23     1331.94     83.12 o 
  27   1   3      107.37       87.25     50.84 o 
  29   1   3      967.83      782.55    110.62 o 
   3   3   3    22197.53    21550.52    225.28 o 
   5   3   3    14349.17    14678.72    173.28 o 
   7   3   3     8261.24     8123.78    109.63 o 
   9   3   3    46784.99    47003.84    388.08 o 
  11   3   3    25010.26    24995.22    222.10 o 
  13   3   3     2008.08     2146.71     62.82 o 
  15   3   3      876.70      948.62     56.70 o 
  17   3   3     6243.33     5736.89    124.90 o 
  19   3   3     1584.58     1610.33     80.15 o 
  21   3   3      717.32      698.02     79.86 o 
  23   3   3     1193.59     1015.50     72.75 o 
  25   3   3     7445.18     7681.73    227.41 o 
  27   3   3     2319.19     2323.87    122.90 o 
  29   3   3      513.92      629.18    143.26 o 
   1   5   3      917.16     1117.44     82.61 o 
   3   5   3    16621.89    15283.62    242.66 o 
   5   5   3    22642.56    21837.68    206.03 o 
   7   5   3    42686.51    41962.47    348.58 o 
   9   5   3     2394.63     2342.23     65.59 o 
  11   5   3     6166.23     6158.63    136.10 o 
  13   5   3     3247.91     3487.65     78.10 o 
  15   5   3     5039.19     4909.31     96.22 o 
  17   5   3      231.77      157.02     39.69 o 
  19   5   3     9027.99     8872.10    160.24 o 
  21   5   3     4469.06     4746.99    123.59 o 
  23   5   3     5943.46     5696.80    183.86 o 
  25   5   3     3628.14     3564.57    180.41 o 
  27   5   3      311.32      152.80     83.42 o 
  29   5   3      272.19      293.42    126.13 o 
   1   7   3    10784.87    10496.87    122.73 o 
   3   7   3    18332.45    18561.50    204.46 o 
   5   7   3    59916.05    58146.28    446.83 o 
   7   7   3      336.28      320.88     29.76 o 
   9   7   3    14500.33    13730.10    164.05 o 
  11   7   3    14700.26    14463.18    236.67 o 
  13   7   3    13906.87    13546.19    180.04 o 
  15   7   3     8291.43     7920.86    123.92 o 
  17   7   3     6118.73     6238.62    114.51 o 
  19   7   3     2989.80     3120.19    100.01 o 
  21   7   3      810.36     1151.56     74.16 o 
  23   7   3      739.37      642.99     95.95 o 
  25   7   3      582.10      728.29    258.31 o 
  27   7   3      725.67      691.84    107.00 o 
  29   7   3      396.32      294.38     96.06 o 
   1   9   3    88498.60    91394.52    663.57 o 
   3   9   3    21621.29    22566.68    213.23 o 
   5   9   3     8563.40     9544.41    152.04 o 
   7   9   3     4065.20     4723.25     85.96 o 
   9   9   3     3281.29     3270.47     78.51 o 
  11   9   3     6822.09     7300.63    122.48 o 
  13   9   3     1456.03     1395.75     63.71 o 
  15   9   3     3847.67     4006.31     89.30 o 
  17   9   3      133.23      129.19     34.68 o 
  19   9   3      461.51      518.95     64.11 o 
  21   9   3     3147.28     2899.49    119.15 o 
  23   9   3     1763.20     1553.71    139.23 o 
  25   9   3     2532.63     2240.06    154.97 o 
  27   9   3      744.45      746.55    113.53 o 
  29   9   3     1202.17     1180.11    140.18 o 
   1  11   3      465.62      478.67     29.21 o 
   3  11   3    26143.55    28162.32    229.98 o 
   5  11   3       43.35      102.48     35.72 o 
   7  11   3    14721.88    15383.14    172.26 o 
   9  11   3     9489.34     9439.30    133.60 o 
  11  11   3     5722.92     5622.99    106.94 o 
  13  11   3     3588.70     4120.63    122.61 o 
  15  11   3     4333.56     4421.69    135.19 o 
  17  11   3     9297.30     8496.26    158.04 o 
  19  11   3     4106.89     4035.14    116.51 o 
  21  11   3     1023.13      921.45    113.35 o 
  23  11   3     1091.01     1033.03    117.78 o 
  25  11   3      658.07      496.06    101.37 o 
  27  11   3      130.34       14.10     79.61 o 
  29  11   3      303.27      408.47    103.01 o 
   1  13   3    11521.33    12297.93    135.24 o 
   3  13   3    56414.48    58689.26    419.22 o 
   5  13   3     5252.08     5434.43     82.82 o 
   7  13   3    21473.82    22201.04    219.90 o 
   9  13   3    31391.48    31462.63    293.38 o 
  11  13   3    19462.79    17316.68    264.14 o 
  13  13   3     7867.88     7945.23    179.44 o 
  15  13   3     1683.96     1833.09     98.96 o 
  17  13   3     6368.79     6517.15    161.43 o 
  19  13   3     6630.36     6113.33    177.48 o 
  21  13   3      142.48        3.87     76.62 o 
  23  13   3     1254.91     1243.21    132.17 o 
  25  13   3     1143.10     1373.52    183.96 o 
  27  13   3      435.56      578.99    115.07 o 
   1  15   3    20912.10    22411.88    189.99 o 
   3  15   3    70336.98    74892.10    934.81 o 
   5  15   3    12504.29    11111.14    185.08 o 
   7  15   3    38686.20    37394.30    420.75 o 
   9  15   3    19376.45    19434.64    280.58 o 
  11  15   3    12255.67    12225.47    223.08 o 
  13  15   3     3225.71     3291.44    126.97 o 
  15  15   3      177.45      108.28     54.77 o 
  17  15   3    10686.70    10619.90    229.63 o 
  19  15   3     5642.73     5618.96    173.35 o 
  21  15   3      934.74      957.82     93.63 o 
  23  15   3      475.03      713.10    113.22 o 
  25  15   3      699.06      584.25    110.96 o 
  27  15   3      574.59      592.19    154.14 o 
   1  17   3     1595.85     1554.06     50.46 o 
   3  17   3    11896.37    11507.01    139.28 o 
   5  17   3     8440.38     8722.71    118.81 o 
   7  17   3      253.99      273.86     39.70 o 
   9  17   3     3183.63     3390.66    121.55 o 
  11  17   3     1339.97     1365.23     87.50 o 
  13  17   3     4084.78     4355.55    145.01 o 
  15  17   3     1373.08     1424.65     97.23 o 
  17  17   3     1208.07     1299.81     98.84 o 
  19  17   3     4942.97     4867.30    168.47 o 
  21  17   3      395.11      391.57     84.03 o 
  23  17   3      731.72      292.35     93.45 o 
  25  17   3      917.20      906.03    128.63 o 
  27  17   3      882.04      962.48    146.48 o 
   1  19   3     2962.28     2999.18     95.81 o 
   3  19   3      424.49      473.61     35.80 o 
   5  19   3      661.83      709.90     62.18 o 
   7  19   3     7273.89     7399.70    139.67 o 
   9  19   3     8269.20     7981.63    149.21 o 
  11  19   3     3135.70     3420.70    131.90 o 
  13  19   3     6229.76     5892.97    171.92 o 
  15  19   3     3503.78     3289.60    140.37 o 
  17  19   3     3644.70     3295.26    145.38 o 
  19  19   3      695.95      523.01     99.43 o 
  21  19   3      201.61      182.46     71.11 o 
  23  19   3        0.28       52.96     69.01 o 
  25  19   3      532.37      617.35    119.24 o 
   1  21   3     4566.13     4121.46     82.18 o 
   3  21   3      361.58      467.99     38.47 o 
   5  21   3     1681.24     1708.55     74.78 o 
   7  21   3    10717.05    11332.52    182.58 o 
   9  21   3     4663.76     4341.17    115.09 o 
  11  21   3    12376.44    11610.33    238.40 o 
  13  21   3     3165.60     3580.39    162.51 o 
  15  21   3      390.37      514.23     79.22 o 
  17  21   3      190.92       96.32     63.32 o 
  19  21   3      716.03      683.12     89.40 o 
  21  21   3     2593.05     2720.21    146.78 o 
  23  21   3      398.20      331.99     80.81 o 
  25  21   3      271.71      384.07    109.41 o 
   1  23   3     5958.54     5821.57    102.35 o 
   3  23   3     5381.37     5850.39    116.20 o 
   5  23   3     3909.49     3778.91     95.78 o 
   7  23   3     3541.44     3341.47    105.37 o 
   9  23   3     3525.65     3071.68    131.49 o 
  11  23   3     2216.67     2097.44    118.41 o 
  13  23   3     2868.09     2980.07    146.06 o 
  15  23   3     4538.04     4503.84    163.92 o 
  17  23   3     3552.25     3470.50    157.71 o 
  19  23   3       95.49      105.44     64.69 o 
  21  23   3      455.54      488.93     89.00 o 
  23  23   3      129.57      204.54     76.96 o 
   1  25   3     1681.11     1337.62     59.81 o 
   3  25   3     1986.89     2009.89     78.01 o 
   5  25   3     5136.28     4810.95    131.18 o 
   7  25   3     1150.93     1157.73     78.64 o 
   9  25   3     4375.07     4664.81    159.97 o 
  11  25   3     8819.50     8110.37    282.32 o 
  13  25   3     1344.33     1125.92     99.83 o 
  15  25   3     3044.16     3008.14    149.08 o 
  17  25   3     1839.83     1566.25    145.73 o 
  19  25   3      404.63      240.81     76.36 o 
  21  25   3      892.09     1049.15    109.13 o 
   1  27   3     1568.83     1672.73     74.64 o 
   3  27   3      422.56      415.68     57.73 o 
   5  27   3     1669.18     1487.63     86.26 o 
   7  27   3     1634.79     1871.50     96.21 o 
   9  27   3     1929.25     2000.52    181.41 o 
  11  27   3     2600.31     2420.31    154.45 o 
  13  27   3     2146.10     1900.03    122.63 o 
  15  27   3      833.14     1072.08    106.68 o 
  17  27   3      368.90      565.86     93.49 o 
  19  27   3      509.96      610.11     96.28 o 
  21  27   3      429.61      414.96     90.08 o 
   1  29   3      937.52     1027.96    143.26 o 
   3  29   3      456.78      393.59     60.44 o 
   5  29   3     8133.29     7939.84    175.68 o 
   7  29   3      918.74      651.93     70.38 o 
   9  29   3     2216.29     2329.87    111.07 o 
  11  29   3     1381.97     1473.71    142.44 o 
  13  29   3      539.85      642.63    109.07 o 
  15  29   3      725.46      451.92     88.74 o 
  17  29   3      446.99      427.42     92.33 o 
  19  29   3      260.60      216.23     98.84 o 
   1  31   3     1854.14     2182.04    186.17 o 
   3  31   3      799.49      740.47    106.66 o 
   5  31   3      227.62      144.72     60.22 o 
   7  31   3      962.33      823.63     79.92 o 
   9  31   3     1414.68     1589.75    153.32 o 
  11  31   3      155.24      165.47     58.96 o 
  13  31   3      437.80      645.05     77.91 o 
  15  31   3       39.64      109.63     71.21 o 
  17  31   3      825.39      695.17    112.75 o 
   1  33   3      906.68     1023.89    152.93 o 
   3  33   3      307.26      164.38     77.72 o 
   5  33   3        5.42      -60.19     54.52 o 
   7  33   3     2336.45     2168.56    187.74 o 
   9  33   3      812.09      699.83     78.55 o 
  11  33   3      108.53      154.79     58.36 o 
  13  33   3      526.72      512.15     76.36 o 
   1  35   3     1286.68     1328.62    191.41 o 
   3  35   3      480.95      666.02    114.19 o 
   5  35   3      327.68      274.39    150.31 o 
   7  35   3      176.91      195.57     70.35 o 
   9  35   3       21.88       88.37     64.33 o 
  11  35   3      286.75      207.43     72.55 o 
   1  37   3      108.06       38.83     76.35 o 
   3  37   3      300.38      262.83    111.62 o 
   5  37   3      390.04      245.56    186.58 o 
   4   0   4    19246.65    19172.55    327.62 o 
   8   0   4     1161.03     1244.96     61.71 o 
  12   0   4     7890.61     7455.22    190.21 o 
  16   0   4     6226.46     5877.41    184.58 o 
  20   0   4     4382.16     4535.36    178.36 o 
  24   0   4      282.64      208.02    114.24 o 
  28   0   4      763.69      997.72    114.46 o 
   2   2   4    34409.30    31256.62    390.39 o 
   4   2   4        3.82       36.15     14.89 o 
   6   2   4     7791.51     8422.46    130.82 o 
   8   2   4    18293.37    18877.67    167.42 o 
  10   2   4     6158.11     6200.99    114.06 o 
  12   2   4     9372.04     9761.33    130.77 o 
  14   2   4     8497.47     8154.05    123.43 o 
  16   2   4     4943.42     5014.96    121.45 o 
  18   2   4     5490.52     5261.50    219.28 o 
  20   2   4     2420.54     2562.29     98.75 o 
  22   2   4     7683.22     7886.35    167.23 o 
  24   2   4     2156.53     1973.25     96.27 o 
  26   2   4     2258.59     2238.59    104.38 o 
  28   2   4      310.87      326.64     91.40 o 
   0   4   4    18287.21    17612.33    386.05 o 
   2   4   4    22964.83    23428.09    352.60 o 
   4   4   4    41635.32    42105.47    404.16 o 
   6   4   4    34934.62    35312.14    310.39 o 
   8   4   4    16589.93    18946.38    232.38 o 
  10   4   4    17904.40    17145.91    198.78 o 
  12   4   4     5387.48     5384.72    109.26 o 
  14   4   4      140.46      122.67     31.79 o 
  16   4   4     5798.77     5687.22    110.17 o 
  18   4   4       72.13      102.23     43.76 o 
  20   4   4     2067.09     2311.16     94.77 o 
  22   4   4     1189.81     1315.36     81.22 o 
  24   4   4      940.10     1083.55     88.65 o 
  26   4   4     2436.74     2448.39    126.63 o 
  28   4   4      743.57      831.73    112.65 o 
   2   6   4     8555.83     8844.45    255.08 o 
   4   6   4     7024.48     6063.86     97.31 o 
   6   6   4     2523.97     2692.25     68.24 o 
   8   6   4    41750.23    41229.64    440.07 o 
  10   6   4    11757.83    11789.27    165.01 o 
  12   6   4    11652.41    10917.76    167.69 o 
  14   6   4     9715.71     9187.15    153.70 o 
  16   6   4     2270.52     2283.52     76.97 o 
  18   6   4     6904.88     6172.64    149.22 o 
  20   6   4      371.87      348.65     73.00 o 
  22   6   4      412.07      411.13     66.51 o 
  24   6   4     1237.60     1185.38    125.70 o 
  26   6   4      257.41      231.30     86.64 o 
  28   6   4     1189.88     1247.58    135.49 o 
   0   8   4    21197.42    22441.53    315.15 o 
   2   8   4    62858.43    65359.45    516.92 o 
   4   8   4    53137.11    56375.61    451.27 o 
   6   8   4    12207.28    12073.56    151.83 o 
   8   8   4    10789.69    10972.10    148.51 o 
  10   8   4     3772.37     3868.18     91.20 o 
  12   8   4     2367.35     2512.96     81.78 o 
  14   8   4      889.91      998.77     67.70 o 
  16   8   4     6189.13     6323.99    118.72 o 
  18   8   4    21909.99    21487.42    273.91 o 
  20   8   4    13264.14    12547.73    243.66 o 
  22   8   4     2611.56     2641.55    122.01 o 
  24   8   4     2143.25     1928.89    148.43 o 
  26   8   4      664.35      576.79    264.15 o 
  28   8   4      406.68      617.00    109.36 o 
   2  10   4    28024.57    28820.58    243.51 o 
   4  10   4     7700.91     7862.67    118.77 o 
   6  10   4     2517.40     2668.25     56.83 o 
   8  10   4    25752.28    25060.66    254.65 o 
  10  10   4     4342.70     4287.61     96.67 o 
  12  10   4       79.74       90.75     36.24 o 
  14  10   4     6206.72     6162.26    139.07 o 
  16  10   4     4600.91     4026.18    137.03 o 
  18  10   4     9147.93     9458.05    180.72 o 
  20  10   4     3424.70     3035.56    108.57 o 
  22  10   4      777.95      649.75    132.38 o 
  24  10   4       37.47       61.67    109.61 o 
  26  10   4      207.65      450.97     99.83 o 
  28  10   4      156.01      113.96     84.71 o 
   0  12   4    66224.31    70397.66   1150.89 o 
   2  12   4     4222.79     4408.69     80.46 o 
   4  12   4    21317.61    22364.83    183.32 o 
   6  12   4     6835.28     6320.09     96.06 o 
   8  12   4     4072.22     4302.05     92.19 o 
  10  12   4    16183.35    16630.72    201.56 o 
  12  12   4     9272.40     8453.32    183.71 o 
  14  12   4      373.35      353.74     60.87 o 
  16  12   4     7047.82     7112.06    181.42 o 
  18  12   4     3397.83     3366.24    111.79 o 
  20  12   4     8551.51     8314.94    251.50 o 
  22  12   4      564.52      429.12     95.47 o 
  24  12   4      441.80      502.39    102.70 o 
  26  12   4       66.74       50.66     81.35 o 
   2  14   4     6891.67     6114.48     98.24 o 
   4  14   4    26186.75    25549.67    204.56 o 
   6  14   4    23807.36    23232.03    190.73 o 
   8  14   4    17531.40    16095.05    256.52 o 
  10  14   4     8918.72     8601.48    182.61 o 
  12  14   4      712.42      861.67     75.80 o 
  14  14   4    21829.22    20804.31    320.40 o 
  16  14   4     6538.92     6232.83    176.84 o 
  18  14   4     8905.20     8911.86    459.79 o 
  20  14   4     1878.19     1813.76    171.63 o 
  22  14   4     1328.53     1045.99     95.51 o 
  24  14   4      263.35      169.20     88.38 o 
  26  14   4      147.87      140.48    190.81 o 
   0  16   4    13609.25    15025.26    219.79 o 
   2  16   4      545.06      502.11     39.81 o 
   4  16   4     2362.93     2359.62     67.04 o 
   6  16   4     6971.12     6312.08    161.06 o 
   8  16   4     2432.91     2353.71    103.47 o 
  10  16   4     6422.81     6278.29    162.50 o 
  12  16   4     3309.77     3766.65    142.46 o 
  14  16   4     2957.75     2924.72    129.22 o 
  16  16   4     1669.89     1865.46    109.83 o 
  18  16   4     5417.44     5030.40    168.35 o 
  20  16   4     1803.61     1652.31    111.44 o 
  22  16   4     1835.42     1532.48    121.48 o 
  24  16   4      419.71      303.15    103.58 o 
  26  16   4     1564.69     1575.81    285.10 o 
   2  18   4     4378.33     4269.22     82.25 o 
   4  18   4     7557.05     7866.65    121.00 o 
   6  18   4    12197.34    11266.91    178.09 o 
   8  18   4      306.67      168.26     43.25 o 
  10  18   4     4773.31     5530.79    159.22 o 
  12  18   4     5536.69     5628.64    166.21 o 
  14  18   4     5098.21     5267.24    166.09 o 
  16  18   4      303.64      301.45     68.30 o 
  18  18   4     2645.79     2511.18    130.13 o 
  20  18   4      427.32      346.31     74.79 o 
  22  18   4     1587.14     1588.09    257.30 o 
  24  18   4      659.99      922.51    148.43 o 
   0  20   4     1788.94     1864.46     86.64 o 
   2  20   4      207.81      349.55     46.92 o 
   4  20   4    13385.21    12975.04    195.10 o 
   6  20   4     1264.83     1310.21     71.93 o 
   8  20   4     4375.16     4469.20    119.13 o 
  10  20   4      544.56      730.81     62.32 o 
  12  20   4     4018.11     4164.71    150.68 o 
  14  20   4     2061.11     1775.60    112.32 o 
  16  20   4      102.02      219.35     78.68 o 
  18  20   4      515.96      456.92     81.79 o 
  20  20   4     2864.86     2568.82    140.82 o 
  22  20   4       52.96       85.20     66.52 o 
  24  20   4     1095.66     1478.10    120.85 o 
   2  22   4     7874.89     7944.74    158.36 o 
   4  22   4     3195.22     3312.21     93.73 o 
   6  22   4      240.49      146.09     45.38 o 
   8  22   4     3665.02     3500.16    112.85 o 
  10  22   4     4153.90     3948.33    119.74 o 
  12  22   4     1572.08     1506.27    106.61 o 
  14  22   4     3143.91     3058.08    142.04 o 
  16  22   4     7043.68     7104.08    457.22 o 
  18  22   4      957.84      809.25     96.13 o 
  20  22   4      430.33      354.24     83.48 o 
  22  22   4      983.01     1170.52    113.73 o 
   0  24   4     5213.23     5363.03    367.93 o 
   2  24   4      947.04      921.41     59.87 o 
   4  24   4     4118.21     3849.23    103.53 o 
   6  24   4    11886.24    11260.90    174.94 o 
   8  24   4     4824.79     4928.94    140.05 o 
  10  24   4     1945.66     2299.86    123.97 o 
  12  24   4     1731.82     1948.84    119.20 o 
  14  24   4     3603.79     3109.41    147.14 o 
  16  24   4      950.63      688.06     95.86 o 
  18  24   4     1285.35     1674.18    124.16 o 
  20  24   4      445.14      283.48     81.44 o 
  22  24   4      267.41      246.36     83.93 o 
   2  26   4     1246.89     1507.25    127.17 o 
   4  26   4     1088.97     1118.76     67.83 o 
   6  26   4     4425.90     4398.56    132.45 o 
   8  26   4     4170.53     3958.83    149.66 o 
  10  26   4      813.55      925.26     96.54 o 
  12  26   4     3957.52     3869.72    161.30 o 
  14  26   4     1619.21     1611.31    154.59 o 
  16  26   4      485.53      395.94     83.41 o 
  18  26   4      678.28      659.16     96.53 o 
  20  26   4      216.81      222.15     81.53 o 
   0  28   4     6440.22     7225.85    236.18 o 
   2  28   4      847.22      809.11     86.07 o 
   4  28   4      314.09      353.05     59.29 o 
   6  28   4      600.15      755.26     72.68 o 
   8  28   4     3203.90     3135.80    120.72 o 
  10  28   4     2691.49     1980.00    123.20 o 
  12  28   4      244.44      214.82     75.95 o 
  14  28   4      140.94      147.10    123.09 o 
  16  28   4       92.43       45.83     72.05 o 
  18  28   4      197.85      356.90    131.39 o 
   2  30   4     1470.54     1152.18     97.11 o 
   4  30   4     1299.68     1189.65     94.28 o 
   6  30   4      632.73      614.13     71.74 o 
   8  30   4     1942.27     1911.43    106.07 o 
  10  30   4      744.99      652.87     78.38 o 
  12  30   4     1942.72     1917.83    191.88 o 
  14  30   4      502.84      355.28     91.15 o 
  16  30   4      292.86      342.32    177.57 o 
   0  32   4       85.56      153.13    118.47 o 
   2  32   4     1390.69     1396.71    140.87 o 
   4  32   4       71.16      113.62     83.42 o 
   6  32   4      149.10      175.13     68.68 o 
   8  32   4       49.22      111.44     60.67 o 
  10  32   4     1211.65     1149.16    122.09 o 
  12  32   4      514.02      492.22     76.07 o 
  14  32   4       63.00      138.63     63.46 o 
   2  34   4      309.00      335.29     93.40 o 
   4  34   4     2230.32     2023.14    163.81 o 
   6  34   4      175.51      129.39     80.89 o 
   8  34   4     1361.98     1588.96    118.77 o 
  10  34   4       74.06       37.00     56.98 o 
   0  36   4     1763.59     1843.20    231.71 o 
   2  36   4      179.48      290.96     97.59 o 
   4  36   4      124.05      114.61     87.44 o 
   1   1   5    17910.62    18970.00    295.77 o 
   3   1   5     5954.83     5739.52    145.84 o 
   5   1   5     4712.26     4867.49     81.41 o 
   7   1   5     9986.44    10623.99    130.50 o 
   9   1   5     9896.67     8912.62    120.94 o 
  11   1   5    10165.12     9771.17    145.59 o 
  13   1   5      449.65      618.22     55.68 o 
  15   1   5      967.64     1001.37     66.12 o 
  17   1   5     3183.47     3285.86    108.10 o 
  19   1   5       36.98      102.67     42.66 o 
  21   1   5     1997.65     2422.12    104.33 o 
  23   1   5      432.73      462.08     84.86 o 
  25   1   5     1651.87     1973.86    102.70 o 
  27   1   5      330.70      228.11    117.50 o 
   1   3   5    19271.57    20003.17    439.24 o 
   3   3   5    34458.33    37571.37    473.23 o 
   5   3   5    14005.81    14620.31    157.64 o 
   7   3   5    17894.82    18849.16    236.00 o 
   9   3   5      614.79      454.15     56.42 o 
  11   3   5      156.30      165.46     34.58 o 
  13   3   5     1843.70     1825.59     65.98 o 
  15   3   5     4150.54     4404.18    115.88 o 
  17   3   5     3757.90     3870.16    115.89 o 
  19   3   5     1713.32     1763.49    140.93 o 
  21   3   5     3789.72     3591.34    122.09 o 
  23   3   5     1067.17     1140.77     81.87 o 
  25   3   5      148.01      240.10     99.46 o 
  27   3   5     1163.25     1077.03     98.92 o 
   1   5   5     1619.27     1709.91    116.46 o 
   3   5   5      413.29      551.47     59.04 o 
   5   5   5    22144.73    22052.17    275.38 o 
   7   5   5    14568.37    14587.41    180.31 o 
   9   5   5     1031.16      894.32     50.14 o 
  11   5   5     1538.79     1637.32     66.41 o 
  13   5   5     1343.35     1372.45     67.25 o 
  15   5   5     8688.37     8959.73    142.10 o 
  17   5   5     4003.65     3888.88    117.27 o 
  19   5   5     3942.31     4026.89    123.02 o 
  21   5   5     5123.94     5072.08    162.75 o 
  23   5   5      760.14      758.86     84.53 o 
  25   5   5       31.25       91.64     67.49 o 
  27   5   5      300.37      285.78    169.25 o 
   1   7   5     6183.20     6011.15    228.89 o 
   3   7   5    12081.27    12640.29    161.92 o 
   5   7   5     4098.24     4056.91     94.34 o 
   7   7   5      868.40      703.98     45.60 o 
   9   7   5      407.79      498.31     48.61 o 
  11   7   5     2585.24     2796.74    124.79 o 
  13   7   5      169.05      109.90     38.50 o 
  15   7   5     1430.39     1591.07     76.60 o 
  17   7   5     2477.29     2718.88     87.19 o 
  19   7   5      543.55      369.76     67.00 o 
  21   7   5     5810.79     6205.49    208.42 o 
  23   7   5      880.30      870.61     87.71 o 
  25   7   5       62.13       31.56     56.39 o 
  27   7   5      245.12      229.76     96.03 o 
   1   9   5     2272.48     2301.60     72.13 o 
   3   9   5    13545.04    13221.82    153.20 o 
   5   9   5     4528.09     4547.44     94.16 o 
   7   9   5    20387.31    21256.24    234.58 o 
   9   9   5     3420.47     3561.42     98.65 o 
  11   9   5     6821.38     6775.92    129.58 o 
  13   9   5     7604.21     7780.04    145.23 o 
  15   9   5     4042.51     4284.64    292.98 o 
  17   9   5    10464.08     9700.50    178.64 o 
  19   9   5     3319.30     3211.77    110.89 o 
  21   9   5     1524.28     1304.10     95.08 o 
  23   9   5     1153.66     1090.02     93.91 o 
  25   9   5      220.37       43.19     84.42 o 
  27   9   5      302.42      229.49    138.42 o 
   1  11   5     2451.13     2470.08     81.48 o 
   3  11   5    12287.00    12111.12    131.43 o 
   5  11   5     1048.37     1045.16     43.98 o 
   7  11   5      205.12      262.93     35.43 o 
   9  11   5     3696.08     3506.71     94.05 o 
  11  11   5     1752.59     1990.84    141.30 o 
  13  11   5     5873.02     5214.13    149.09 o 
  15  11   5     4162.84     4633.46    148.63 o 
  17  11   5      456.30      706.64     79.19 o 
  19  11   5       67.35       61.90     41.05 o 
  21  11   5      757.32      814.41     70.50 o 
  23  11   5     1753.49     1809.08    409.22 o 
  25  11   5      331.84      314.99    101.83 o 
   1  13   5     3900.54     3536.61     78.67 o 
   3  13   5     9915.95     9674.92    133.11 o 
   5  13   5     4428.74     4293.02     75.24 o 
   7  13   5      971.49     1051.08     54.81 o 
   9  13   5      528.60      479.31     60.42 o 
  11  13   5     6574.19     6514.98    165.02 o 
  13  13   5     9007.16     8568.95    196.29 o 
  15  13   5      676.98      737.86     75.51 o 
  17  13   5      260.27      247.90     65.01 o 
  19  13   5     3756.43     3559.83    120.56 o 
  21  13   5      291.36      236.36     53.18 o 
  23  13   5      694.53      709.08    121.15 o 
  25  13   5       87.26       95.36    171.26 o 
   1  15   5     4028.47     3735.53     83.22 o 
   3  15   5    10469.06    10424.15    141.57 o 
   5  15   5      591.99      589.81     54.99 o 
   7  15   5    15088.89    14712.43    210.72 o 
   9  15   5    16277.49    16102.95    273.20 o 
  11  15   5     8931.92     8894.44    200.31 o 
  13  15   5     1130.13     1163.83     89.03 o 
  15  15   5     9862.77     9612.07    220.92 o 
  17  15   5     5284.08     5454.32    318.59 o 
  19  15   5     2195.16     2143.56    121.99 o 
  21  15   5     1536.39     1391.79    109.25 o 
  23  15   5        7.15       30.10     60.83 o 
  25  15   5      216.78      355.71    101.73 o 
   1  17   5     1530.91     1498.88     55.96 o 
   3  17   5     3417.40     3249.40     81.60 o 
   5  17   5     3797.75     3904.44    107.95 o 
   7  17   5     7078.07     7377.02    149.77 o 
   9  17   5     1048.95     1293.82     87.07 o 
  11  17   5     2671.06     2692.43    148.12 o 
  13  17   5     3437.10     3168.34    179.19 o 
  15  17   5     6163.08     6516.73    246.23 o 
  17  17   5      808.13      947.43     93.23 o 
  19  17   5      621.83      639.51     88.52 o 
  21  17   5     3937.63     3417.88    155.76 o 
  23  17   5     1024.54     1308.54    112.73 o 
   1  19   5      653.11      483.00     41.02 o 
   3  19   5      248.70      331.69     85.51 o 
   5  19   5     5364.80     5469.78    128.68 o 
   7  19   5    24567.88    23381.75    380.10 o 
   9  19   5    20662.78    20109.54    317.87 o 
  11  19   5     9907.22     9540.11    181.70 o 
  13  19   5      433.30      486.71     75.27 o 
  15  19   5     1006.26      729.41     86.29 o 
  17  19   5     3842.45     3697.95    158.29 o 
  19  19   5     1315.05     1295.83    108.11 o 
  21  19   5     1421.13     1564.43    117.71 o 
  23  19   5      245.25      174.33     98.53 o 
   1  21   5     1730.84     1452.83     60.69 o 
   3  21   5     7347.08     7343.40    146.12 o 
   5  21   5    10488.18    10982.23    190.97 o 
   7  21   5     6729.59     6546.86    149.27 o 
   9  21   5     7840.77     7863.94    166.14 o 
  11  21   5     3187.64     3027.03    109.70 o 
  13  21   5     3605.18     3569.28    176.94 o 
  15  21   5     1042.39      802.08     90.71 o 
  17  21   5      969.39     1105.67    105.50 o 
  19  21   5      306.48      280.74     80.11 o 
  21  21   5      301.42      376.24     86.65 o 
   1  23   5     2907.31     2926.07     92.06 o 
   3  23   5     7441.38     7900.96    146.64 o 
   5  23   5      304.65      267.43     59.73 o 
   7  23   5      266.85      272.86     50.54 o 
   9  23   5     8627.24     7879.53    170.26 o 
  11  23   5      474.80      578.43     65.25 o 
  13  23   5     1611.58     1559.46    114.39 o 
  15  23   5     4979.18     4575.41    250.95 o 
  17  23   5     1740.18     1664.88    126.05 o 
  19  23   5      223.38      161.52     80.13 o 
  21  23   5      167.95      127.68    142.58 o 
   1  25   5      946.99      802.23     73.44 o 
   3  25   5      498.91      710.83     60.05 o 
   5  25   5      873.15      861.70     67.52 o 
   7  25   5     5109.54     4917.25    140.10 o 
   9  25   5      460.73      594.20     83.71 o 
  11  25   5     1771.87     1669.24    115.94 o 
  13  25   5      927.76      883.05     99.21 o 
  15  25   5     2237.28     2177.68    135.28 o 
  17  25   5       81.61      157.36     79.38 o 
  19  25   5       96.83      102.50     73.65 o 
   1  27   5      457.09      485.20     64.05 o 
   3  27   5     1841.81     1603.34     79.20 o 
   5  27   5     1812.13     1818.54     85.18 o 
   7  27   5     1208.63     1080.00     85.13 o 
   9  27   5      533.28      817.58     94.51 o 
  11  27   5      583.67      456.73     84.98 o 
  13  27   5        8.77       32.68     68.24 o 
  15  27   5      402.69      454.17     87.39 o 
  17  27   5      115.45       69.32     75.06 o 
   1  29   5     1350.57     1324.44     99.81 o 
   3  29   5       98.98       54.06     73.63 o 
   5  29   5      479.29      670.13     79.63 o 
   7  29   5     1313.00     1189.33    107.49 o 
   9  29   5     2327.11     2233.35    111.96 o 
  11  29   5      288.13      291.16     79.38 o 
  13  29   5     1399.01     1393.19    119.42 o 
  15  29   5     1082.17      898.86    110.60 o 
   1  31   5      297.72      389.03     93.54 o 
   3  31   5      540.61      520.66     96.69 o 
   5  31   5      119.85      -67.94     52.54 o 
   7  31   5      797.71      705.48     80.39 o 
   9  31   5       52.15       21.88     54.63 o 
  11  31   5      310.21      140.54     59.09 o 
  13  31   5     1451.20     1401.40    125.22 o 
   1  33   5     1139.90      973.11    127.89 o 
   3  33   5      968.14     1084.75    187.99 o 
   5  33   5      207.50      308.14    113.84 o 
   7  33   5      642.71      626.39     94.43 o 
   9  33   5      408.34      346.97     97.77 o 
   1  35   5     1548.13     1459.38    155.29 o 
   2   0   6    47817.60    46739.62    829.72 o 
   6   0   6     1409.12     1361.09     73.19 o 
  10   0   6    13775.16    12924.55    382.02 o 
  14   0   6     6736.47     6014.56    207.13 o 
  18   0   6    15284.75    15774.08    346.57 o 
  22   0   6      832.99      969.11    188.79 o 
  26   0   6     1493.78     1454.33    184.96 o 
   2   2   6      441.18      435.31     58.98 o 
   4   2   6     5842.47     6160.62    149.75 o 
   6   2   6    24183.37    25172.05    297.65 o 
   8   2   6    13690.08    13518.73    230.00 o 
  10   2   6      134.64      285.01     72.59 o 
  12   2   6    13761.83    14035.88    239.83 o 
  14   2   6     1877.16     1904.97     85.73 o 
  16   2   6     2612.42     2606.05    101.22 o 
  18   2   6     2813.64     2561.35    105.32 o 
  20   2   6     2504.57     2710.41    111.61 o 
  22   2   6      720.35      647.03     69.84 o 
  24   2   6      428.89      327.72    102.27 o 
  26   2   6      367.06      507.58     84.91 o 
   2   4   6     1166.21     1140.27     78.26 o 
   4   4   6     2121.94     2220.45     79.93 o 
   6   4   6      799.32      754.62     69.56 o 
   8   4   6     1308.15     1133.39     56.43 o 
  10   4   6      986.91      835.24     54.56 o 
  12   4   6     2129.98     1743.36    137.46 o 
  14   4   6     4823.26     4753.00    144.23 o 
  16   4   6     2080.43     2023.23     91.25 o 
  18   4   6      552.26      436.79     61.10 o 
  20   4   6      871.70      807.07     91.45 o 
  22   4   6      599.84      605.00     87.23 o 
  24   4   6      239.86      156.64     63.85 o 
  26   4   6      818.90      794.15     95.52 o 
   0   6   6     1204.50     1145.25    116.46 o 
   2   6   6     3910.49     3762.21    182.35 o 
   4   6   6      540.97      512.15     66.78 o 
   6   6   6     4127.44     3931.81     94.93 o 
   8   6   6     2051.68     2228.13     75.78 o 
  10   6   6     7034.99     7163.79    134.80 o 
  12   6   6     3378.70     3422.03     99.72 o 
  14   6   6       99.02       81.80     52.44 o 
  16   6   6     2927.11     3215.38    110.59 o 
  18   6   6     1891.13     1464.95    100.43 o 
  20   6   6      346.50      575.23     77.14 o 
  22   6   6     1133.16      927.52     90.23 o 
  24   6   6      180.12      191.31     65.92 o 
  26   6   6     1434.87     1584.53    153.01 o 
   2   8   6     7109.35     7153.10    129.30 o 
   4   8   6     4223.05     4371.66    101.73 o 
   6   8   6     3801.85     4050.96    228.40 o 
   8   8   6     6154.50     5854.77    119.66 o 
  10   8   6     3856.41     3779.37    102.13 o 
  12   8   6     3048.62     2975.54    130.29 o 
  14   8   6    12912.08    12535.01    294.60 o 
  16   8   6    18840.45    18960.37   1142.43 o 
  18   8   6       95.04       51.17     90.42 o 
  20   8   6     5202.01     4867.84    165.70 o 
  22   8   6     1042.54      986.56     93.59 o 
  24   8   6       13.71       98.83     62.30 o 
   0  10   6    63944.75    62006.99   1476.09 o 
   2  10   6     4982.80     4885.12     95.89 o 
   4  10   6     8191.82     8001.31    124.28 o 
   6  10   6    19820.17    20249.23    291.98 o 
   8  10   6     5207.84     5713.73    176.42 o 
  10  10   6     1287.12     1300.39     67.88 o 
  12  10   6     2296.46     2282.36    107.79 o 
  14  10   6      251.54      172.01     70.21 o 
  16  10   6     7151.94     6892.09    240.42 o 
  18  10   6     3587.52     3244.29    136.47 o 
  20  10   6     3697.14     3713.31    147.83 o 
  22  10   6      969.88     1088.49    113.30 o 
  24  10   6      239.01      145.92     64.23 o 
   2  12   6     3921.77     3601.55    109.55 o 
   4  12   6     6974.13     7049.87    104.88 o 
   6  12   6     3474.42     3409.09     73.12 o 
   8  12   6    19309.50    18502.05    390.46 o 
  10  12   6      143.73       60.52     45.39 o 
  12  12   6     1980.76     1974.47    104.98 o 
  14  12   6    10833.43    10365.68    272.50 o 
  16  12   6     3164.25     3003.78    130.18 o 
  18  12   6     1285.69     1260.47    129.56 o 
  20  12   6     2403.58     2565.37    129.69 o 
  22  12   6      157.11      176.81     61.57 o 
  24  12   6      671.49      608.46    120.13 o 
   0  14   6    21793.12    24316.32    387.55 o 
   2  14   6     2971.44     2663.77     76.86 o 
   4  14   6     5107.30     4584.43     97.83 o 
   6  14   6    10374.44     9753.34    316.13 o 
   8  14   6     5822.10     5847.49    157.20 o 
  10  14   6     3768.78     3673.95    133.17 o 
  12  14   6      403.52      408.94     65.81 o 
  14  14   6     1503.10     1522.45    100.92 o 
  16  14   6     4314.95     4160.92    153.74 o 
  18  14   6     1842.00     1935.67    192.39 o 
  20  14   6     1480.22     1350.97    131.69 o 
  22  14   6      142.50      165.67     95.02 o 
  24  14   6      369.45      394.86    111.01 o 
   2  16   6     1891.91     1866.65     68.59 o 
   4  16   6     1049.30      945.93     64.27 o 
   6  16   6     2298.27     2192.47    122.38 o 
   8  16   6     1147.90     1309.89     74.83 o 
  10  16   6      429.04      669.31     75.57 o 
  12  16   6     3513.42     3365.72    134.58 o 
  14  16   6     6883.77     7517.96    271.05 o 
  16  16   6     2115.98     2363.70    144.59 o 
  18  16   6      768.84      871.79    135.77 o 
  20  16   6     3229.40     2692.37    141.73 o 
  22  16   6      124.35      221.64     98.77 o 
   0  18   6    17582.20    17919.89    277.44 o 
   2  18   6      799.09      858.38     53.04 o 
   4  18   6     2466.06     2428.49    101.44 o 
   6  18   6     5307.64     5933.32    141.63 o 
   8  18   6     2513.45     2449.37     97.11 o 
  10  18   6     2784.81     2884.87    104.98 o 
  12  18   6      384.07      564.83     77.99 o 
  14  18   6      193.39      237.31     65.50 o 
  16  18   6     3814.93     3785.94    158.32 o 
  18  18   6      294.53      237.22     74.46 o 
  20  18   6      518.55      320.15     81.87 o 
  22  18   6      174.97      128.39     99.65 o 
   2  20   6      747.32      580.47     52.98 o 
   4  20   6     1761.98     1732.05     84.27 o 
   6  20   6     1406.25     1421.28     86.14 o 
   8  20   6     2511.32     2402.60    110.16 o 
  10  20   6      120.33      115.86     46.53 o 
  12  20   6      565.04      629.08     66.17 o 
  14  20   6     2063.51     2303.72    129.53 o 
  16  20   6      305.42      200.14     98.08 o 
  18  20   6     1123.64     1187.68    109.63 o 
  20  20   6       27.90       29.89     67.67 o 
   0  22   6     2149.60     2302.42    142.35 o 
   2  22   6     1231.70     1129.91     93.41 o 
   4  22   6     1094.59     1230.97     94.41 o 
   6  22   6     1764.18     1999.79     96.47 o 
   8  22   6     2533.26     2567.95    105.69 o 
  10  22   6     1588.27     1696.64     92.20 o 
  12  22   6      237.77      144.53     55.21 o 
  14  22   6       11.83      -12.52     68.63 o 
  16  22   6      250.23      408.88     83.36 o 
  18  22   6     1540.61     1574.88    131.72 o 
   2  24   6     1383.03     1376.17     86.39 o 
   4  24   6      258.71       88.09     41.05 o 
   6  24   6      471.04      431.97     76.08 o 
   8  24   6     4905.58     4603.92    189.44 o 
  10  24   6      942.99      701.30     73.55 o 
  12  24   6     2703.74     2654.49    140.84 o 
  14  24   6      576.56      732.71     97.91 o 
  16  24   6      104.29      121.70     74.09 o 
  18  24   6      164.99      124.24     75.20 o 
   0  26   6     2606.66     2786.18    162.19 o 
   2  26   6      545.42      473.79     72.59 o 
   4  26   6      667.29      691.16     62.67 o 
   6  26   6      394.13      327.23     53.67 o 
   8  26   6       72.28      142.91     53.09 o 
  10  26   6      305.41      175.99     72.27 o 
  12  26   6      877.09      884.07    122.73 o 
  14  26   6       84.40      -81.87     63.59 o 
  16  26   6      829.29     1203.21    134.00 o 
   2  28   6     1830.50     1933.36    106.15 o 
   4  28   6     1161.22     1026.33     84.74 o 
   6  28   6      106.66       45.65     52.86 o 
   8  28   6     1194.74     1363.12     96.39 o 
  10  28   6     1003.04      919.37    104.60 o 
  12  28   6      608.28      515.83     92.38 o 
  14  28   6     1372.82     1295.49    117.91 o 
   0  30   6      589.28      460.03     99.32 o 
   2  30   6      739.05      705.19     94.26 o 
   4  30   6     1306.72     1062.94    106.99 o 
   6  30   6      713.14      796.37     98.50 o 
   8  30   6      150.38      139.88     63.13 o 
  10  30   6      984.23      838.73     98.59 o 
   2  32   6      408.75      274.15    105.78 o 
   4  32   6      650.46      705.34     95.90 o 
   6  32   6      759.60      723.22    155.61 o 
   1   1   7     2917.92     2914.43    153.27 o 
   3   1   7     3277.88     3203.23    147.89 o 
   5   1   7      793.27      832.46    115.25 o 
   7   1   7     8015.81     8488.61    220.47 o 
   9   1   7    10451.15    10451.81    249.89 o 
  11   1   7     2095.03     2129.43    101.45 o 
  13   1   7     1859.98     1756.11     86.27 o 
  15   1   7     5025.44     4459.88    129.27 o 
  17   1   7     1546.97     1564.49     89.77 o 
  19   1   7     1870.79     1784.75     99.40 o 
  21   1   7     2606.01     2742.01    118.76 o 
  23   1   7     1733.50     1527.32    113.63 o 
   1   3   7     1948.02     2166.07    132.90 o 
   3   3   7      713.38      635.97     95.50 o 
   5   3   7      907.58      978.87     63.27 o 
   7   3   7     4474.19     4579.11    161.68 o 
   9   3   7     4135.58     4360.51    202.90 o 
  11   3   7     1965.73     2310.65    105.96 o 
  13   3   7      631.45      726.34    119.63 o 
  15   3   7     2710.58     2244.68     97.40 o 
  17   3   7     6014.98     6006.58    154.06 o 
  19   3   7     3193.96     3186.96    210.26 o 
  21   3   7      721.03      856.86     92.36 o 
  23   3   7     1453.12     1442.78    161.15 o 
   1   5   7      403.69      348.53     49.08 o 
   3   5   7     5943.18     5745.47    144.87 o 
   5   5   7    16039.91    15869.55    240.26 o 
   7   5   7     6100.60     6657.60    131.64 o 
   9   5   7     3501.33     3536.76    129.71 o 
  11   5   7     2113.52     2283.63    108.02 o 
  13   5   7       98.37       49.35     57.42 o 
  15   5   7      689.03      813.15     80.64 o 
  17   5   7     2573.21     2623.60    124.87 o 
  19   5   7      321.74      253.37     65.43 o 
  21   5   7     1652.29     1727.69    117.22 o 
  23   5   7      461.38      453.54     83.07 o 
   1   7   7     2590.08     2697.90    101.71 o 
   3   7   7     1994.28     2333.73     80.88 o 
   5   7   7    15337.64    15214.57    208.45 o 
   7   7   7    12163.97    11962.18    183.44 o 
   9   7   7     2244.52     2099.40     99.05 o 
  11   7   7     7694.37     7345.17    189.35 o 
  13   7   7     1250.66     1034.21     83.68 o 
  15   7   7     1746.45     1700.29    131.74 o 
  17   7   7     1498.45     1456.52    103.50 o 
  19   7   7     2955.74     2683.07    131.89 o 
  21   7   7     1496.31     1602.73    145.30 o 
  23   7   7      554.19      493.53     81.28 o 
   1   9   7     2564.58     2688.74    104.64 o 
   3   9   7     2945.53     2893.21     80.45 o 
   5   9   7      872.48      797.03     50.83 o 
   7   9   7    11604.21    11485.10    181.85 o 
   9   9   7     1707.05     1809.95     78.28 o 
  11   9   7     3809.28     3593.15    165.06 o 
  13   9   7     3865.55     4090.83    183.84 o 
  15   9   7     1457.31     1507.53    129.35 o 
  17   9   7      614.96      701.91    167.23 o 
  19   9   7     1236.56     1091.06     95.18 o 
  21   9   7      745.54      805.62     90.93 o 
  23   9   7      960.94      878.77    100.14 o 
   1  11   7    11538.74    11761.40    209.06 o 
   3  11   7     6319.05     6409.87    134.23 o 
   5  11   7      410.28      485.45     64.09 o 
   7  11   7     3173.02     3383.20    135.79 o 
   9  11   7       16.05      -25.15     43.74 o 
  11  11   7       88.29      130.36     51.33 o 
  13  11   7      964.15      927.27    107.24 o 
  15  11   7     4545.43     4157.14    194.74 o 
  17  11   7     2034.64     2109.91    156.82 o 
  19  11   7      532.42      588.75     80.72 o 
  21  11   7      302.44      321.99     72.60 o 
  23  11   7      611.45      642.14     89.42 o 
   1  13   7     1695.48     1725.25     77.36 o 
   3  13   7     1480.33     1742.65     71.43 o 
   5  13   7     5030.02     5215.41    129.81 o 
   7  13   7     2323.47     2071.05     88.22 o 
   9  13   7      377.70      397.62     96.62 o 
  11  13   7      386.62      321.12     61.96 o 
  13  13   7     1460.49     1459.40    101.07 o 
  15  13   7      138.56       87.17     75.13 o 
  17  13   7     2635.00     2706.10    176.49 o 
  19  13   7        1.40      -98.53     65.69 o 
  21  13   7      380.58      316.85     76.35 o 
   1  15   7       97.83       46.17     31.32 o 
   3  15   7     1436.72     1519.89     78.09 o 
   5  15   7     6043.71     6123.14    142.93 o 
   7  15   7      683.72      807.25     62.67 o 
   9  15   7     1254.22     1302.29    113.25 o 
  11  15   7      568.12      606.12    102.59 o 
  13  15   7     1028.69      842.29     85.67 o 
  15  15   7      533.04      441.92     73.81 o 
  17  15   7      312.94      314.51     95.91 o 
  19  15   7      972.59     1162.61    210.75 o 
  21  15   7     1428.60     1362.46    110.70 o 
   1  17   7     2266.43     2180.02     80.32 o 
   3  17   7     2998.48     3323.62    107.87 o 
   5  17   7     6319.15     6477.01    150.67 o 
   7  17   7      406.52      427.84     56.83 o 
   9  17   7     1915.10     1780.97     90.83 o 
  11  17   7     1912.30     1916.84    112.87 o 
  13  17   7     4003.65     4048.23    156.00 o 
  15  17   7     1119.60      803.54     89.97 o 
  17  17   7       38.42       31.00     79.21 o 
  19  17   7     1170.69      959.59    185.57 o 
   1  19   7     3134.76     2971.44     96.00 o 
   3  19   7     1342.67     1341.87    139.30 o 
   5  19   7      860.96      908.75     83.30 o 
   7  19   7      994.21      975.20     74.31 o 
   9  19   7     2579.53     2366.65    127.03 o 
  11  19   7      472.07      498.38     86.90 o 
  13  19   7     1463.62     1308.92    149.19 o 
  15  19   7     2152.66     2336.88    134.64 o 
  17  19   7       51.69       65.43     66.62 o 
  19  19   7      130.97       54.42     87.54 o 
   1  21   7     1232.97     1183.02     81.12 o 
   3  21   7     3779.81     3933.40    111.10 o 
   5  21   7     1588.74     1471.09     86.74 o 
   7  21   7     1433.07     1344.43     92.89 o 
   9  21   7     1348.57     1384.90     88.21 o 
  11  21   7     2250.43     2379.29    123.95 o 
  13  21   7     3368.48     3454.10    128.96 o 
  15  21   7     1589.21     1571.36     98.41 o 
  17  21   7       81.17      -61.84     65.63 o 
   1  23   7      947.60      924.95     77.60 o 
   3  23   7     1144.10     1081.14     71.07 o 
   5  23   7      953.22      693.78     70.60 o 
   7  23   7      378.49      320.80     59.20 o 
   9  23   7     1230.36     1017.62     81.37 o 
  11  23   7      143.55       27.63     50.90 o 
  13  23   7     2139.71     2298.18    114.70 o 
  15  23   7     2349.21     2477.10    148.62 o 
   1  25   7      354.49      358.55     62.80 o 
   3  25   7      196.29       85.72     49.43 o 
   5  25   7      796.05      977.27     72.15 o 
   7  25   7      683.77      719.98     78.29 o 
   9  25   7      164.09      146.34     57.57 o 
  11  25   7     1305.51     1451.53     99.36 o 
  13  25   7      815.96      887.18    107.58 o 
   1  27   7      628.77      728.34     94.68 o 
   3  27   7      881.17      808.05     82.38 o 
   5  27   7     2741.17     3110.51    141.80 o 
   7  27   7     2052.68     1901.85     95.52 o 
   9  27   7     2380.57     2007.15    133.20 o 
  11  27   7     1915.49     2021.78    134.57 o 
   1  29   7     1770.10     2214.62    118.54 o 
   3  29   7      255.85      264.02     68.15 o 
   5  29   7      189.55      137.07     58.68 o 
   7  29   7      619.72      496.60     88.61 o 
   0   0   8      934.59     1043.30    130.56 o 
   4   0   8     8442.07     9459.39    344.94 o 
   8   0   8     9563.84     9190.20    347.77 o 
  12   0   8     2288.07     2441.79    141.16 o 
  16   0   8     1724.00     1482.18    130.73 o 
  20   0   8     5910.29     6070.61    240.29 o 
   2   2   8     6050.37     6438.18    163.27 o 
   4   2   8     8593.63     9356.13    240.28 o 
   6   2   8     5151.79     5542.55    261.13 o 
   8   2   8      424.95      456.81     78.93 o 
  10   2   8      609.16      618.75     70.72 o 
  12   2   8     2404.53     2866.28    123.94 o 
  14   2   8      352.68      364.88     57.45 o 
  16   2   8      920.93     1084.39     81.89 o 
  18   2   8     1506.47     1499.88     93.79 o 
  20   2   8     1074.38     1198.37    145.43 o 
  22   2   8       92.41      129.72     66.62 o 
   0   4   8     8983.40     9220.71    279.46 o 
   2   4   8      736.02      711.77    102.93 o 
   4   4   8     4174.20     4179.58    162.22 o 
   6   4   8     1892.75     1936.69    122.45 o 
   8   4   8     1086.85     1001.13     88.39 o 
  10   4   8     1242.85     1109.81     84.28 o 
  12   4   8     5652.79     5432.16    164.04 o 
  14   4   8       27.02       21.23     67.56 o 
  16   4   8     3069.46     3140.13    138.70 o 
  18   4   8     2033.07     1979.88    128.72 o 
  20   4   8      633.36      672.09    100.95 o 
   2   6   8    20733.55    20622.10    312.17 o 
   4   6   8     3987.41     3577.80    125.89 o 
   6   6   8      833.39      745.93     70.73 o 
   8   6   8     5934.52     6097.88    294.75 o 
  10   6   8     3069.51     3149.96    140.65 o 
  12   6   8       27.28       26.81     49.63 o 
  14   6   8     2993.77     2981.79    361.06 o 
  16   6   8     1282.33     1226.23     99.52 o 
  18   6   8     2956.11     2809.59    151.51 o 
  20   6   8      575.90      499.48     81.76 o 
   0   8   8      160.28      176.10     91.07 o 
   2   8   8     2471.74     2479.55     90.17 o 
   4   8   8     4229.41     4518.73    105.95 o 
   6   8   8      654.63      710.60     69.44 o 
   8   8   8      129.60      197.85     53.82 o 
  10   8   8     1286.85     1113.88    110.49 o 
  12   8   8     2009.26     1895.37    138.38 o 
  14   8   8      458.52      511.78     96.95 o 
  16   8   8     1186.07     1223.07    138.42 o 
  18   8   8      139.88      234.09     68.71 o 
  20   8   8      116.64      150.43     64.00 o 
   2  10   8     3536.13     3479.05    112.21 o 
   4  10   8     3047.97     3088.47     90.67 o 
   6  10   8     3687.49     3765.95    133.29 o 
   8  10   8       75.22       25.18     59.89 o 
  10  10   8      581.11      533.62     91.25 o 
  12  10   8     2063.03     2205.37    149.29 o 
  14  10   8     3099.56     3232.19    253.87 o 
  16  10   8      379.41      154.59     83.98 o 
  18  10   8     1346.62     1116.51    101.85 o 
  20  10   8     1041.26     1044.54    136.31 o 
   0  12   8     1608.17     1495.58    108.09 o 
   2  12   8     3791.46     3228.93    133.39 o 
   4  12   8     5421.35     5116.72    134.15 o 
   6  12   8     1861.70     1988.64     90.58 o 
   8  12   8      261.14      149.88     52.57 o 
  10  12   8     1506.30     1384.27    124.73 o 
  12  12   8       68.55      -40.76     63.04 o 
  14  12   8     1796.45     2068.61    154.97 o 
  16  12   8      265.44       73.42    114.24 o 
  18  12   8       43.72      -54.82     74.90 o 
   2  14   8       84.67      119.47     37.02 o 
   4  14   8      549.13      581.21     77.59 o 
   6  14   8     1344.42     1328.95     80.33 o 
   8  14   8     1014.77      966.49     73.22 o 
  10  14   8      913.11      703.63    113.11 o 
  12  14   8     3043.61     2815.20    170.76 o 
  14  14   8      841.50      998.36    121.46 o 
  16  14   8      367.88      526.19    107.92 o 
  18  14   8      673.90      690.57    215.19 o 
   0  16   8     1649.76     1667.38    114.99 o 
   2  16   8      227.60      294.13     51.04 o 
   4  16   8     6370.08     5738.41    232.95 o 
   6  16   8     1813.17     2015.14     96.18 o 
   8  16   8      283.49      229.15     64.33 o 
  10  16   8     1072.44     1295.41     94.65 o 
  12  16   8     1331.25     1442.27    103.99 o 
  14  16   8       16.12      -66.71     72.58 o 
  16  16   8     2072.92     2065.15    187.38 o 
  18  16   8      299.66      180.94    100.41 o 
   2  18   8     1610.50     1404.45     75.76 o 
   4  18   8     1659.71     1710.76    118.60 o 
   6  18   8      587.27      605.35     64.78 o 
   8  18   8      825.48      700.50     70.40 o 
  10  18   8     3633.42     3898.29    132.85 o 
  12  18   8      207.39      285.23     61.22 o 
  14  18   8      123.91      120.95     64.47 o 
  16  18   8      187.69      297.14    161.79 o 
   0  20   8      327.74      386.03     86.34 o 
   2  20   8     1596.34     1664.63     94.12 o 
   4  20   8       88.89       60.28     47.39 o 
   6  20   8     2553.01     2605.32    113.24 o 
   8  20   8      328.33      284.54     60.40 o 
  10  20   8     3610.40     3706.32    133.83 o 
  12  20   8      884.02      824.64     79.67 o 
  14  20   8      408.93      443.39    102.80 o 
   2  22   8      732.32      822.55    101.03 o 
   4  22   8      325.67      187.43     48.21 o 
   6  22   8      217.11      106.56     55.35 o 
   8  22   8     1278.63     1345.24    141.28 o 
  10  22   8      661.25      756.76     78.66 o 
  12  22   8      376.07      268.29     63.33 o 
   0  24   8     2575.80     2515.71    168.40 o 
   2  24   8      228.28      190.81     58.78 o 
   4  24   8      519.65      332.59     66.32 o 
   6  24   8       15.20      -29.32     42.52 o 
   8  24   8       67.46      -14.82     52.61 o 
  10  24   8      546.07      564.26     74.18 o 
   2  26   8     1723.07     2084.34    114.53 o 
   4  26   8      542.89      582.38     78.04 o 
   6  26   8       81.70       -6.06     52.62 o 
   1   1   9     8679.79     8513.35    172.87 o 
   3   1   9     6127.81     6537.52    152.61 o 
   5   1   9     3396.51     3442.04    161.92 o 
   7   1   9      478.65      298.04     77.69 o 
   9   1   9       83.25       40.03     62.06 o 
  11   1   9       20.08       24.95     51.49 o 
  13   1   9     1600.48     1882.84    121.98 o 
  15   1   9      616.49      673.01     72.01 o 
  17   1   9      337.69      254.81     58.99 o 
   1   3   9     4356.85     4855.50    132.01 o 
   3   3   9     1754.17     1791.62    122.62 o 
   5   3   9       91.18       87.13     65.58 o 
   7   3   9     3856.44     3680.63    169.83 o 
   9   3   9     1932.77     2126.80    114.60 o 
  11   3   9     1729.35     1607.78    128.62 o 
  13   3   9      350.86      348.41     70.65 o 
  15   3   9      576.41      618.87     81.92 o 
  17   3   9       91.11       -6.98     52.96 o 
   1   5   9      280.53      312.46     63.27 o 
   3   5   9    11394.74    11917.70    241.69 o 
   5   5   9     1192.93     1082.88    144.68 o 
   7   5   9     1913.91     1985.14    107.00 o 
   9   5   9      826.45     1000.67     94.15 o 
  11   5   9      186.19      176.34     60.78 o 
  13   5   9     2130.21     1939.43    164.61 o 
  15   5   9      609.71      650.81     82.91 o 
  17   5   9      510.82      535.60     82.15 o 
   1   7   9     1118.28     1161.35     83.06 o 
   3   7   9       81.57       75.18     49.24 o 
   5   7   9     1247.61      966.94    102.37 o 
   7   7   9      937.15      868.21     99.40 o 
   9   7   9     1196.33     1422.13    122.16 o 
  11   7   9     1233.67     1118.88    174.69 o 
  13   7   9      338.99      422.93     90.68 o 
  15   7   9      320.05      327.35    109.41 o 
  17   7   9      400.99      322.72     72.79 o 
   1   9   9      799.49      866.23     58.28 o 
   3   9   9      469.45      561.38     59.18 o 
   5   9   9     1023.30      904.31     69.00 o 
   7   9   9      437.19      445.33     86.90 o 
   9   9   9      200.87      271.61     80.54 o 
  11   9   9      847.56      876.85    112.63 o 
  13   9   9      503.06      416.76    100.12 o 
  15   9   9      453.39      473.99    127.94 o 
  17   9   9      112.30       41.56    155.35 o 
   1  11   9     2397.80     2361.06     77.46 o 
   3  11   9     1931.62     2275.86     84.28 o 
   5  11   9      697.78      701.61     77.77 o 
   7  11   9      202.36      304.88     64.57 o 
   9  11   9      357.93      444.95     74.23 o 
  11  11   9      108.96      176.99     77.12 o 
  13  11   9      832.36      567.45    104.43 o 
  15  11   9      372.63      441.01    123.51 o 
   1  13   9     1758.35     1729.31     78.98 o 
   3  13   9      216.63      215.45     49.33 o 
   5  13   9      415.82      541.88    101.85 o 
   7  13   9      987.02     1172.88     96.41 o 
   9  13   9     2280.15     2601.28    221.95 o 
  11  13   9      792.97      960.32     93.75 o 
  13  13   9      458.00      531.45    104.80 o 
  15  13   9     1078.90      968.58    128.83 o 
   1  15   9     1097.40     1120.32     70.69 o 
   3  15   9      351.19      453.99     87.30 o 
   5  15   9     1740.86     1743.73     96.73 o 
   7  15   9     1084.15     1165.38     95.65 o 
   9  15   9     1454.89     1617.95    209.06 o 
  11  15   9      461.96      579.70     83.45 o 
  13  15   9      197.48      168.91     65.22 o 
   1  17   9     2638.97     2693.43    118.42 o 
   3  17   9      426.47      215.01     54.67 o 
   5  17   9     1799.55     1703.34     95.85 o 
   7  17   9      404.04      352.72     61.65 o 
   9  17   9     1207.83     1458.68    109.76 o 
  11  17   9     2983.04     3113.49    263.13 o 
  13  17   9      152.36       83.07     60.66 o 
   1  19   9      786.28      874.54     78.33 o 
   3  19   9      321.94      425.11     56.16 o 
   5  19   9        2.09       77.82     51.76 o 
   7  19   9      192.10      162.31     55.39 o 
   9  19   9      978.48      827.47    114.70 o 
  11  19   9      557.19      483.69     82.97 o 
   1  21   9      439.81      520.23     72.65 o 
   3  21   9       83.76      154.13     57.25 o 
   5  21   9      644.96      445.58     67.88 o 
   7  21   9      880.73      771.61     93.24 o 
   1  23   9      553.05      576.70     76.55 o 
   3  23   9     2632.13     3017.54    131.16 o 
   2   0  10     6206.86     6331.45    224.68 o 
   6   0  10     2394.98     1939.51    202.70 o 
  10   0  10      397.06      526.28    139.03 o 
  14   0  10      901.07     1031.69    122.17 o 
   0   2  10     2212.74     2425.27    148.45 o 
   2   2  10     1521.59     1740.29     93.87 o 
   4   2  10     1484.19     1405.75    107.60 o 
   6   2  10      767.91      765.77     80.87 o 
   8   2  10      490.69      511.47     92.89 o 
  10   2  10      385.40      357.27     72.55 o 
  12   2  10      161.74      120.13     61.52 o 
  14   2  10      155.86      184.32    119.14 o 
   2   4  10      121.94      219.47     77.87 o 
   4   4  10     1033.24      970.45     87.04 o 
   6   4  10      855.29      888.74     88.10 o 
   8   4  10      515.28      486.80     72.30 o 
  10   4  10      737.68      691.17     89.96 o 
  12   4  10      187.71      281.90     87.81 o 
  14   4  10      523.56      733.13     91.48 o 
   0   6  10    10990.29    10596.10    420.50 o 
   2   6  10     1213.05     1167.24    111.62 o 
   4   6  10     2987.24     3327.79    228.16 o 
   6   6  10      257.09      156.69     48.90 o 
   8   6  10      244.25      311.61     66.78 o 
  10   6  10      880.49     1036.35    118.07 o 
  12   6  10      310.23      227.14     91.82 o 
   2   8  10      866.83      850.81     62.93 o 
   4   8  10     1038.30     1281.91     95.70 o 
   6   8  10       53.19      102.99     64.63 o 
   8   8  10      461.99      371.84     71.53 o 
  10   8  10      180.99      177.47     82.95 o 
  12   8  10      457.22      513.26    101.36 o 
   0  10  10     4925.74     5471.67    167.96 o 
   2  10  10     1186.98     1237.81     71.76 o 
   4  10  10       66.28      120.99     57.54 o 
   6  10  10     2294.71     2342.49    159.28 o 
   8  10  10      260.55      226.04     64.56 o 
  10  10  10      397.82      577.45    120.63 o 
  12  10  10      166.76      283.33     98.57 o 
   2  12  10     1128.48     1153.07     96.16 o 
   4  12  10      303.43      225.61     65.67 o 
   6  12  10      645.57      631.69     83.26 o 
   8  12  10      181.12      203.61     88.78 o 
  10  12  10      357.64      333.18     74.05 o 
   0  14  10     5172.39     5880.94    234.63 o 
   2  14  10      631.14      685.68     83.43 o 
   4  14  10      280.20      208.58     68.96 o 
   6  14  10      240.18      322.16     70.71 o 
   8  14  10       33.94       33.50     56.08 o 
   2  16  10     1262.71     1328.56     93.94 o 
   4  16  10     1283.19     1462.32    114.94 o 
   6  16  10      560.35      570.26     86.25 o 
   0  18  10       53.81      114.57     80.75 o 
   1   1  11      876.32      891.52     78.87 o 
   3   1  11      214.48      212.06     55.94 o 
   5   1  11      472.37      559.55     69.41 o 
   1   3  11      264.88      253.47     57.43 o 
   3   3  11      315.78      351.35     62.29 o 
   5   3  11      764.30      808.49     76.23 o 
   1   5  11      259.29      231.39     57.31 o 
   3   5  11       93.25      110.61     49.59 o 
   5   5  11       80.48      109.07     43.33 o 
   1   7  11      236.24      334.74     62.01 o 
   3   7  11      314.20      324.05     55.86 o 
                                                 
